# Supplementary material for: Comparison of human pluripotent stem cell differentiation protocols to generate neuroblastoma tumors
Source: Sci Rep. 2024 Oct 4;14:23050. doi: 10.1038/s41598-024-73947-y (PMC11452544; doi:10.1038/s41598-024-73947-y)
Supplement: Supplementary file 2 — Supplementary Table 1. [file 41598_2024_73947_MOESM2_ESM.txt]

baseMean	log2FoldChange	lfcSE	stat	pvalue	padj
A2M	5590.22961214762	-5.24095672331406	1.13341235164007	-4.62405118113482	3.76316947894831e-06	5.98379448751639e-05
A4GALT	132.452296324307	-9.73081125566452	1.88166912881141	-5.1713721114249	2.32381288326646e-07	5.79549190837823e-06
AACSP1	1105.71141492015	-6.6885252560721	2.12055426672302	-3.15414010432667	0.00160971786358173	0.008548522993372
AAK1	2349.55501555081	-1.11575566650083	0.334087606007142	-3.3397098438814	0.000838659637488205	0.00509259599996167
AATK	1625.48162579617	-2.22757838824385	0.637022554330207	-3.49685952734596	0.000470769656065699	0.00322881894322985
ABCA12	543.325948656286	-5.05364289332122	1.25972247013131	-4.01171131987067	6.02801844419618e-05	0.000596490709649275
ABCA3	14787.7222148929	1.41809964619899	0.242711215480869	5.84274461066581	5.13477075451001e-09	2.23827313104999e-07
ABCA6	53.2297785928094	-7.281376769043	1.67139977682759	-4.35645431451682	1.32186267463609e-05	0.000169752345759933
ABCA7	299.011815093908	-2.55763530615368	0.796335667426399	-3.21175530718027	0.00131926689867766	0.00729655244535259
ABCA9	163.910494210617	-4.99425806019862	1.1578745002326	-4.31329825399501	1.60836907811417e-05	0.000199698422185005
ABCC3	355.837733751326	-7.56364583205137	2.29260364518295	-3.29915109746229	0.000969776970967337	0.00570858818823788
ABCC6	35.0197296827336	-6.94609329681317	1.51083236176616	-4.59752747729948	4.27534258750488e-06	6.65689601038288e-05
ABCC9	348.975462476516	-7.53232916536961	1.20561387213471	-6.24771275402842	4.16506739641677e-10	2.5974740331489e-08
ABCD2	158.412424893565	-5.74951978719344	1.51419398797776	-3.79708269405564	0.000146408959131867	0.00124390879574775
ABCD3	1948.28279440197	1.36149616563722	0.416539071408733	3.2685917338622	0.00108084134540571	0.00625138606010177
ABCD4	1270.38739762372	-1.26559233428313	0.297112553739239	-4.25963938027971	2.04756985714094e-05	0.000245054129766465
ABCG4	197.092701544296	-1.78131095472106	0.436870779625878	-4.07743213278425	4.55358151425936e-05	0.000473039238353414
ABHD1	9.80273713985604	-6.83244114804881	1.86258154262047	-3.66826417620151	0.000244202792044826	0.00189970987380717
ABHD14A-ACY1	60.1934138997312	-8.22643571116852	1.99785360864633	-4.11763688568875	3.82777175029184e-05	0.000410066268121837
ABHD15	170.334929289063	-3.97075946952339	0.783104288332025	-5.07053725625858	3.96694246671156e-07	9.03551557789505e-06
ABHD16B	364.151615331496	-1.49600007483407	0.449195326613561	-3.33039990890436	0.0008672133532228	0.00522965333401442
ABHD17C	1039.65161547986	1.48178597009552	0.367001513115401	4.03754730468804	5.4012955580195e-05	0.000545414897436358
ABI3	125.858713317765	-5.46317573610725	1.03648882360392	-5.27084866878883	1.35794399303528e-07	3.69660500715095e-06
ABI3BP	298.513667712123	-5.05592919613341	1.54834166179189	-3.26538342337324	0.00109315992460554	0.00630280861889158
ABLIM2	222.766741327158	-2.2112675276953	0.604288374667626	-3.65929185533571	0.000252913171030436	0.00195468926146794
ABLIM3	449.097948227716	-2.37369898467296	0.729471293059298	-3.25399917345343	0.00113792610881938	0.00647728197326866
ABO	33.9557022636412	-8.77501887849975	2.14551635173871	-4.08993334932569	4.3149716651178e-05	0.000453139236234021
ABTB1	490.930066011222	-4.55468465808042	0.777541203060239	-5.85780488564997	4.69025227517232e-09	2.08037373942183e-07
AC003102.3	116.881766161722	-2.16887796538156	0.544754386438072	-3.98138687705292	6.85143270376592e-05	0.000662097839781986
AC007551.3	29.7654362246707	-3.17586030722595	0.986370167827973	-3.21974488970943	0.00128304720728053	0.00712653662180117
AC007743.1	9.35952058478553	-6.40155169105755	1.97077571705171	-3.24823958184054	0.00116121450273964	0.00656787598781095
AC007750.5	11.6814543778495	-6.67107882793632	2.133042434242	-3.12749466248053	0.00176303021056574	0.00919262156176297
AC009501.4	62.400998050088	-3.50655776406914	0.73174883417098	-4.79202371130776	1.65107384005452e-06	3.03311711979498e-05
AC011899.9	25.3774940305521	-6.55044792763324	1.51761261749864	-4.31628457229739	1.58677391238223e-05	0.000197741369562902
AC020571.3	11.8947076269144	-6.89132644641872	1.63151521264588	-4.22388120748369	2.40130655906283e-05	0.000279613278431806
AC090044.1	37.2808281446985	-8.79541799642084	1.97983162458671	-4.44250808361388	8.89162917807418e-06	0.000122175334073185
AC096559.1	37.5649076861839	-23.1301489973712	4.17285753512933	-5.54299992334972	2.97332992270948e-08	1.00903642645507e-06
AC159540.1	205.986182827061	-2.97877408662988	0.692313684490662	-4.30263643975401	1.68777671454022e-05	0.0002082792667986
AC159540.1-2	2905.04209932219	-3.91871431584726	0.523142953656766	-7.49071413168327	6.84998689213486e-14	1.39947307959919e-11
ACACB	485.42134777273	-2.54876226283206	0.499709085042038	-5.10049214457978	3.38771441793803e-07	7.8832477666491e-06
ACAN	635.866179224649	-8.03426631619213	2.15188667534986	-3.73359173985585	0.000188768391455996	0.00153457776751968
ACAP1	35.0405558347026	-6.86188735877033	1.75148380400017	-3.91775667185653	8.93768575944496e-05	0.000824697227055355
ACAT1	3785.62981067534	1.0007066283328	0.212621089796474	4.70652572278082	2.51974204200349e-06	4.33001720828908e-05
ACBD4	212.061318316176	-3.08939288081867	0.757418196871364	-4.07884692179286	4.52596248990629e-05	0.000471138020179334
ACHE	431.564852615806	-2.52063431158487	0.702506942648641	-3.58805608679311	0.000333152633057315	0.00245030732953355
ACKR3	990.791209589481	-3.56873225620435	1.11305152370212	-3.20625971054278	0.00134472561546658	0.00740503218618336
ACO1	808.622136809578	-1.73598558788909	0.480040840526468	-3.61632894814784	0.000298810613502484	0.00224590987317029
ACOT7	6287.3885546377	1.43968042773423	0.342149477302097	4.20775281928336	2.57922768078654e-05	0.000296743225663188
ACOX2	142.455798503529	-9.9898909181231	1.84443598103543	-5.41623077235512	6.08685301037917e-08	1.87733861262279e-06
ACRBP	118.76051496869	-4.56409593363691	0.812842196928975	-5.61498400412856	1.96580429634465e-08	7.04970881167852e-07
ACRC	104.868125160718	-1.42325654841713	0.429645664642962	-3.31262867414212	0.000924235998199233	0.00549973442176454
ACRV1	44.9232178545852	-4.80069761384891	1.39189304122799	-3.4490420396193	0.000562579108865662	0.00371732278860401
ACSL5	68.7194314319931	-9.65448048355815	1.52206273128742	-6.34302403251934	2.25298268313613e-10	1.53090380506478e-08
ACSS2	661.130930290036	-1.7954408708111	0.355915527582344	-5.04457021868964	4.54541887987032e-07	1.01924215370573e-05
ACTA2	11798.4079264417	-5.98077857144824	1.26477598247234	-4.72872560384743	2.25933482493766e-06	3.94622678490406e-05
ACTG2	648.698840721098	-4.35816741928223	1.27576355735462	-3.41612471539726	0.000635191489118485	0.0040876178997488
ACTL8	535.066752253692	4.64975815437843	1.25599120082175	3.70206268271327	0.000213853764362944	0.00170023830110255
ACTR3C	7.56979442324509	-5.91758988351502	1.58453738933608	-3.73458520028643	0.000188024830802919	0.00152929597900393
ACVR1	668.650034046736	-2.23676754982962	0.538467609728074	-4.15395004159894	3.26784551052601e-05	0.00036177035192063
ACVRL1	582.155091280708	-5.6269294267966	1.12719648262283	-4.99196858182479	5.97669789139356e-07	1.286007356929e-05
ADAM12	1662.84403661649	-5.84133510144558	1.13506610448811	-5.14625102304496	2.6574376644236e-07	6.49146548316807e-06
ADAM21	13.2884758614943	-6.94043632269232	1.58374930920912	-4.38228214676107	1.17442578692977e-05	0.000153152391788792
ADAM28	20.9693238847889	-7.02313564049473	2.07499511356824	-3.38465165270557	0.000712686374919075	0.004472477387252
ADAM8	164.19454727469	-4.41057548534726	0.8477228555967	-5.20285073857389	1.96254491993038e-07	5.0501823855613e-06
ADAMDEC1	25.2506663716321	-8.3719678747218	1.90227189291589	-4.40103641645509	1.07735039558892e-05	0.000142328472248083
ADAMTS10	2254.34867856229	-2.43291538550577	0.588682766256595	-4.13281231413748	3.58351342557585e-05	0.000388217153431693
ADAMTS12	228.62793590438	-6.08179405040234	1.14024055842469	-5.33378154764527	9.61882331854735e-08	2.74014535832308e-06
ADAMTS13	948.526637843223	-2.0373688470738	0.531023057751403	-3.83668621792236	0.000124705643275979	0.00108699299005386
ADAMTS14	828.40270886364	-3.11743291816987	0.824651183147273	-3.78030491179583	0.00015663641350785	0.00131457597494181
ADAMTS19	237.067501046189	2.46720917447061	0.690803149572995	3.57150828857058	0.000354931313336783	0.00258138825729945
ADAMTS3	380.66934710496	-4.6993140795492	0.85540970594818	-5.49364128893094	3.93729830402089e-08	1.2969999266633e-06
ADAMTS7	1821.68596562628	-3.37506559324969	0.543716865094538	-6.2073954477444	5.38699241842799e-10	3.20462672515072e-08
ADAMTSL2	571.808068572446	-3.32022256136005	1.02117688756166	-3.25136869214501	0.00114850813735853	0.00651949231620016
ADAMTSL5	32.8754624994479	-7.68684184220916	2.3509159737908	-3.26972206914494	0.0010765320030024	0.00623180775407172
ADAP2	101.231324312398	-10.337479042602	1.93141861148155	-5.35227266691415	8.68563869355679e-08	2.53866659271502e-06
ADARB2	370.364378853994	-4.57500482030834	1.14578503205653	-3.99289979560722	6.52701556581006e-05	0.000636218876308792
ADCY10P1	76.3676272235442	-2.27477411104525	0.633395678350409	-3.59139506125078	0.000328912611681686	0.00242706548116519
ADCY2	734.161282276016	4.6239200676517	0.853724808401235	5.41617160723125	6.08886645842257e-08	1.87733861262279e-06
ADCY4	279.557571270606	-6.83045644162056	1.34368100793564	-5.08339137137503	3.70754654767336e-07	8.52145869014107e-06
ADCY5	738.167961194076	-2.27787159162774	0.476659151191761	-4.7788269373042	1.76320875634737e-06	3.19557888045537e-05
ADCY6	3297.3037642996	-2.25438484542447	0.315340571289705	-7.14904788877722	8.73818449226869e-13	1.21888634165949e-10
ADCY7	1885.95454117207	-1.42334520484602	0.305988573796	-4.65162861210287	3.29323782307616e-06	5.38037384568162e-05
ADCY8	250.280714482813	-4.93446044255114	1.38726578630713	-3.55696831224143	0.000375159389175456	0.00270240070891599
ADD3-AS1	7.45761246745495	-5.49009343687594	1.70844120966546	-3.21351030741701	0.00131123091563251	0.00725806143940428
ADH1B	476.908489124296	-12.2253779319703	2.26404350828501	-5.39979814311558	6.67159221076743e-08	2.02308281941502e-06
ADH1C	38.8428326626975	-7.09384663614116	2.1085382581898	-3.36434333528826	0.000767260303710004	0.00474929549512047
ADIRF	105.753165483977	-5.53679116135505	1.29886123633584	-4.26280422146913	2.01877379829434e-05	0.000242181013311396
ADK	1872.20261084363	1.43502104208616	0.368662226360564	3.89250902174789	9.92128089613768e-05	0.000899899069905824
ADORA3	32.7879373561445	-8.74907647161971	1.46354741835648	-5.97799317048754	2.25903202719902e-09	1.11441906785677e-07
ADPRH	155.866292386612	-1.61892145203703	0.479786036945435	-3.37425712166182	0.000740151984683519	0.00460766821859306
ADRA1A	115.638821292436	-4.51025087637029	1.16500070629436	-3.87145763260224	0.000108186463227145	0.000967364900633175
ADSL	6317.75115264556	1.30883654121014	0.252738248184081	5.17862472583436	2.23527606455585e-07	5.6372436012103e-06
ADSSL1	151.415873948794	-2.8575532668702	0.879172602181792	-3.25027561115846	0.00115293212899592	0.0065361856005857
AEBP1	11845.7382970877	-5.21982425026154	0.923692259977442	-5.65104253486871	1.59477618999787e-08	5.85435209258213e-07
AFAP1L1	410.761497438416	-2.46264263650559	0.65470734166337	-3.76144038685885	0.000168937687513245	0.00140038265067332
AFG3L2	5065.75893538685	1.12633291285981	0.211144816766138	5.33440948307687	9.5855989225557e-08	2.73453207062922e-06
AFMID	746.955735411047	-1.7326824018105	0.355626083415187	-4.87220280686673	1.10360793876238e-06	2.15459210129421e-05
AGAP2	1909.08848418289	-1.70218609122851	0.506809840339364	-3.35862873161404	0.000783302278490213	0.00482579100966892
AGER	454.7109989305	-2.4008861953425	0.408029394782054	-5.88410106243672	4.00223242052928e-09	1.82729464870486e-07
AGO1	3752.71895400983	1.08418926806704	0.282407399345055	3.83909653423189	0.000123487874721648	0.00107797399832544
AGT	183.506915199861	-8.72561760103555	1.69873726349283	-5.13653158057799	2.7985534045665e-07	6.7305042997339e-06
AHCY	22448.9524797239	1.20636939618746	0.301224058083726	4.00489059161454	6.20461915093462e-05	0.000610679449862792
AHNAK	6522.04209881135	-4.01469271003769	0.873618068333303	-4.59547811058551	4.31758119133796e-06	6.71232876064577e-05
AHSA2	4460.28427073523	-1.84840371579761	0.329822410353656	-5.60423930507219	2.09171551075885e-08	7.43533179624049e-07
AIF1	156.431391792377	-10.9966001359701	1.73123383983776	-6.35188608432046	2.12690810740598e-10	1.4632259653195e-08
AIMP2	2387.34074114691	1.37278898815542	0.169741953224867	8.08750554635603	6.08990586238229e-16	2.01925304873023e-13
AJUBA	427.82103752269	-2.77919141094319	0.771047984744569	-3.60443379132088	0.000312834182138342	0.00233224628379289
AK4	2689.28823907115	2.08383547234515	0.539013370903617	3.86601814506336	0.000110626710982396	0.000985698615123321
AKAP13	3457.84306034356	-2.36071734795057	0.340742504706166	-6.92815635075025	4.26360389547264e-12	4.8492881572174e-10
AKIRIN1	3129.89448536667	1.79480074077052	0.211303537291819	8.49394555232562	1.99737907073859e-17	8.41645605932474e-15
AKNA	723.160658247353	-2.09066844060562	0.531923931736776	-3.93038988446978	8.48082275291096e-05	0.000790175075954139
AKR1C1	283.149362231914	-3.74145113760067	0.603178475093836	-6.2028923313595	5.54347670611765e-10	3.28804574363447e-08
AKR1C2	221.79724067214	-5.13557980057432	0.856310451932531	-5.99733401476566	2.00583217144159e-09	9.99260135457577e-08
AKR1C3	76.4173852226422	-6.72356411779585	1.2712238773587	-5.28904800920338	1.2295461852127e-07	3.4184418162376e-06
AKR1E2	202.112462728988	-1.76936323816569	0.338236253108227	-5.23114604630964	1.68462345670379e-07	4.4481976547377e-06
AL022344.4	190.641718276561	-11.2878029859305	2.39867380503841	-4.70585160942704	2.52808365601104e-06	4.3406638392597e-05
ALAD	1333.50178601814	-1.31228740883252	0.346175349822155	-3.7908170223752	0.000150152544724343	0.00127017372212236
ALAS2	66.3611959314192	-9.74748522585347	2.19037909939526	-4.45013615613145	8.58158657747599e-06	0.00011831708937698
ALDH1A2	598.027616118413	-5.81356898584302	1.49613497569063	-3.88572493812559	0.000102024974375214	0.000920409068560696
ALDH1A3	557.277090158731	-8.56909440062869	1.3614057076778	-6.29429886499103	3.08792379289844e-10	1.99541043562824e-08
ALDH1L1	30.7889388885697	-7.34406976088512	1.85290583337399	-3.96354182096354	7.38459198327167e-05	0.000705530266668176
ALDH2	2264.620085725	-1.88880811335094	0.397439839550401	-4.75243779156017	2.0097861570598e-06	3.57833933210313e-05
ALDH3B1	211.612731965044	-3.55314322871356	0.823496875006334	-4.31470153263937	1.59818679352823e-05	0.000198678095180712
ALDH6A1	610.112596591187	-1.18822723079764	0.359095048325596	-3.30894908280736	0.000936468662097512	0.00555810972592377
ALOX5AP	38.2003425017309	-8.75993705792536	1.93103205209068	-4.53640168657024	5.72221455509655e-06	8.50385830943298e-05
ALS2CL	206.586962252893	-6.67477100740955	1.13543274970053	-5.8786141311936	4.1371551387772e-09	1.85951332970906e-07
ALS2CR11	58.6659296059416	-9.55088374872622	2.33307255218067	-4.09369341720609	4.24555603811779e-05	0.000447242793890471
AMD1	5597.28791336714	1.10611856694189	0.349027331495283	3.16914598694354	0.00152887581348678	0.00823674837797192
AMH	1982.91891749176	-2.34263858205992	0.581601861030919	-4.02790764442787	5.62754398485941e-05	0.000563478735830527
AMICA1	39.5783344912818	-8.99696505072063	2.01481167937621	-4.4654123970068	7.9914667093744e-06	0.00011199182642428
AMOT	924.23592129543	-1.49303116950268	0.426466977101543	-3.50093031739521	0.000463637055199313	0.00319833665704683
AMY2B	525.758116248147	-1.94722069925952	0.54861269008529	-3.54935409707128	0.000386177404087435	0.00277176159512862
AMZ2	2594.49981951893	-1.12576033458833	0.293095192547646	-3.84093756299098	0.000122565289084394	0.00107177066019064
AMZ2P1	567.392096072666	-1.48901610585836	0.425728615256956	-3.49757111102254	0.000469515523179555	0.00322678252525643
ANGPT1	91.8725553975524	-4.34730262180546	1.38655418293013	-3.13532833792224	0.00171661861859363	0.00899490367349087
ANGPT2	392.783376436227	-3.02093155977583	0.813001209695204	-3.71577744750022	0.000202579835881902	0.00162658982157497
ANGPTL1	188.767623576133	-7.09413990219545	1.46835137350961	-4.83136395700659	1.35600860217575e-06	2.56563423644591e-05
ANKDD1A	245.645236941785	-1.41632804558011	0.434827734905935	-3.25721643741631	0.00112510608547798	0.00643199425802083
ANKRA2	467.345681548955	-1.19040285088963	0.355049559060319	-3.35277940927508	0.000800044428041656	0.00490800685519276
ANKRD10	4370.2075835773	-1.16342678258797	0.236086412193182	-4.92797010967311	8.30883242421298e-07	1.71659289695742e-05
ANKRD19P	57.6746312139547	-3.35003731484695	0.718652644346405	-4.66155289513158	3.13832385042994e-06	5.17297266175848e-05
ANKRD20A19P	2679.34541311513	-13.1926744530297	2.75616240056484	-4.78660997999467	1.69622006354596e-06	3.09357502301899e-05
ANKRD20A5P	10.6041967441068	-7.11953500063877	1.96522813629095	-3.62275242714351	0.000291484778028222	0.00219983997029807
ANKRD44	591.022275431847	-1.59353321382582	0.428854705264073	-3.71578810787346	0.000202571294041124	0.00162658982157497
ANKRD53	48.7587475164877	-4.546123609499	1.14539928791293	-3.96902954059159	7.21659360145733e-05	0.000691439233458437
ANO1	487.862756228531	-4.82574290768392	1.36170971664228	-3.54388519719408	0.000394276888214201	0.0028139182572408
ANO2	37.0630517119254	-6.87594643101115	1.67206115868809	-4.11225773368605	3.91808537954421e-05	0.00041863283088569
ANO4	57.0191652465822	-4.63547870779925	1.27933182545319	-3.62335917513595	0.000290801562084417	0.00219550294689042
ANO9	154.507090627134	3.18704021236472	0.748276014917837	4.25917729397577	2.0518068380818e-05	0.000245270952169282
ANPEP	344.136917212428	-5.10814572353141	1.42969471289618	-3.5728926444609	0.000353059529781347	0.00257208659526002
ANTXR2	1214.40681243438	-3.68678934807607	0.563448143431044	-6.54326292678125	6.01908699391818e-11	4.70046538760575e-09
ANXA1	1161.92627629478	-3.81936476410648	1.1610025867872	-3.28971253602085	0.00100289784045853	0.00587108877600989
ANXA11	1606.53295496083	-2.9107503895609	0.881593696178048	-3.30169147327143	0.00096103716243428	0.00566373474574468
ANXA4	451.197046004384	-2.81457149097777	0.753881046360181	-3.73344243706196	0.00018888037651169	0.001534871231549
AOAH	67.3290145762751	-6.37800482647716	1.24850333840901	-5.1085204422479	3.24691281250232e-07	7.60093270204537e-06
AOC3	952.40874677388	-5.42785845381566	1.11793968749574	-4.85523370762014	1.20244843131799e-06	2.317825794143e-05
AP000688.8	11.4995766126729	-5.36769221113639	1.69891858732068	-3.15947582844546	0.00158053210417946	0.00844369845196346
AP001258.4	20.1406914110907	-4.89539881598731	1.35639158194058	-3.60913388225508	0.000307221032395405	0.00229548712664794
AP1AR	1208.9822757967	1.18698638508739	0.377830832286174	3.14158158534915	0.00168037985043539	0.00883477069272321
AP4M1	713.391216182666	-1.16662623683202	0.360405266246977	-3.23698443416351	0.00120800000732136	0.00678506196836485
AP5B1	464.566301898972	-2.78387410020231	0.628397661890263	-4.43011530601216	9.41827163523094e-06	0.000127762550029632
APBB1IP	70.4524118949018	-8.8874492778225	1.72756450566506	-5.14449634076102	2.68239481079652e-07	6.52092757730413e-06
APITD1	526.810623426937	1.85282622549324	0.231266783501929	8.01164005239768	1.13188738244524e-15	3.52208526112884e-13
APITD1-CORT	120.92721147263	1.96977821607832	0.55419732401804	3.55429037765293	0.000379000506166244	0.0027260541385912
APLN	345.716531448508	-5.83895523127345	1.2228540063461	-4.77485881468411	1.79833374062557e-06	3.2447010024882e-05
APLNR	872.291253407576	-7.07230080481547	1.92754476636225	-3.66907214205076	0.000243432383442717	0.00189444532032027
APOBR	56.4222132341117	-9.46714137376072	1.71883807079747	-5.50787275113609	3.63195780290612e-08	1.20822333094702e-06
APOC1	389.897644399403	-2.80773280372209	0.744226813699298	-3.77268428392926	0.000161500597912943	0.00134757058308052
APOD	115.942238101883	-6.2532707418677	1.91334154162801	-3.26824594868042	0.00108216281646501	0.00625366432166324
APOL1	409.866732860431	-12.3875416454363	1.72479674991907	-7.18202979337569	6.86839485133146e-13	9.85249321014398e-11
APOL2	462.740783353965	-3.3017420150761	0.978406287317331	-3.37461242622334	0.000739197153741622	0.00460314089642181
APOL3	123.206235164312	-10.6130241811286	1.58106767292383	-6.71256794562255	1.91228708386139e-11	1.74224858370182e-09
APOL6	119.349784901528	-6.68461012476092	1.34747011090052	-4.96085966633691	7.01818827387742e-07	1.47864454195255e-05
AQP9	9.57912454680067	-6.97281171010487	1.86278832886131	-3.7432120451212	0.000181682784021537	0.00148473373317964
AR	103.120931622075	-4.56832058975156	1.25931319233542	-3.62762862928446	0.000286036282940795	0.00216437331042294
ARAP1	4003.49046184377	-2.20387089313183	0.453546821857676	-4.85919156947242	1.17866044714744e-06	2.27476967595459e-05
ARC	3018.90013201534	-2.99962883477727	0.830465093420125	-3.61198665488012	0.000303860206810701	0.00227456570797677
ARHGAP15	169.780197970044	-3.83098425147769	1.17919727597403	-3.24880690409776	0.00115890118061043	0.00655750605430326
ARHGAP24	326.869524056041	-4.36786690249594	0.587079847326227	-7.43998780129958	1.00694598269005e-13	1.93966566151324e-11
ARHGAP25	131.084975334863	-5.00566909227987	1.0870808366711	-4.60468892783393	4.13082856991647e-06	6.48177956983169e-05
ARHGAP26	777.629007318711	-1.58603342255271	0.4767611332695	-3.32668355676587	0.000878861152654938	0.00527943144449028
ARHGAP27	362.663642505838	-5.47194658355889	0.610461890667635	-8.96361700412529	3.1419887896073e-19	2.11832884195324e-16
ARHGAP30	132.564362381807	-3.99865749970373	1.02714157466378	-3.89299547242318	9.90140009589804e-05	0.00089966629981866
ARHGAP31	475.50249669842	-2.31658569854778	0.694286694433769	-3.33664135741084	0.00084797294384954	0.00513352312550158
ARHGAP33	3901.58730445522	-1.70333859163546	0.386163227210243	-4.41092903625463	1.02928049069443e-05	0.000136929415385638
ARHGAP5	2710.24128208213	1.63465782819888	0.344727833781211	4.74187944230913	2.11744622153916e-06	3.73061561645044e-05
ARHGAP9	110.080236540106	-3.14775342909501	0.71702083147135	-4.39004459973041	1.13327414932672e-05	0.000148648527524528
ARHGDIB	806.611627581359	-7.86143274856917	1.13347457563539	-6.935693942815	4.04231904189038e-12	4.69884741041809e-10
ARHGEF1	2799.0402966474	-1.25498636650084	0.397800339305245	-3.15481472110523	0.00160600059280221	0.00853828056264363
ARHGEF11	2614.62585654381	-1.16089754437153	0.248796672715184	-4.66604931529971	3.0704603817308e-06	5.08625157091624e-05
ARHGEF15	245.069630200768	-11.6272258088773	1.57734067158095	-7.37141063967079	1.68831916394135e-13	2.86957507646031e-11
ARHGEF25	2456.04160538456	-1.24173418670359	0.393524298906571	-3.15541934806521	0.001602675695771	0.0085259649191647
ARHGEF6	380.069274455191	-2.59606671504972	0.705150555210583	-3.68157792100786	0.000231794923012633	0.0018164603304353
ARID5A	385.289669170121	-2.85001095139443	0.783517513416231	-3.63745660128008	0.000275343567756872	0.00209837942782611
ARID5B	883.349881232147	-3.90513354553151	0.667523077049116	-5.85018507943535	4.91026321663961e-09	2.15902138738593e-07
ARL4C	1838.56277650496	-2.00038013631631	0.426135884808192	-4.69423066122841	2.67611941919296e-06	4.5446844141559e-05
ARMC12	178.069150029309	-1.63033002968854	0.493394208302715	-3.30431529647846	0.000952086893483632	0.00562568978747612
ARMC6	6302.43566040291	1.09337659180917	0.23997429569123	4.55622377663314	5.20814507240547e-06	7.86118971899053e-05
ARMCX3	2052.9161105546	-1.33534078355701	0.20981964982873	-6.36423130363153	1.96270179690197e-10	1.37361960360344e-08
ARMCX4	1619.03199836642	-1.38033457535322	0.298464411003806	-4.62478782884307	3.74982041483792e-06	5.96725945794743e-05
ARNTL	131.366951429803	-3.95352077952037	0.998995774968923	-3.95749499505476	7.57398739345889e-05	0.000718983919838872
ARNTL2	329.441659843849	-1.87583170097614	0.487545161565644	-3.84750347014483	0.00011932758758548	0.00105026970692077
ARPC4-TTLL3	762.138748726422	-3.07645429918054	0.914471489429617	-3.3641883150446	0.000767691419788769	0.00474987049759793
ARRDC1	694.526671357947	-1.40299707637204	0.418206605617029	-3.35479415563518	0.000794240609442342	0.00487683988056491
ARRDC3	2856.20874924395	-1.34722394504129	0.328024654065804	-4.10708136825298	4.00690104959632e-05	0.00042699462923675
ARSA	858.477983871954	-2.19722830710133	0.67073363395487	-3.27585824814797	0.00105341418443593	0.00611451981891137
ARSD	960.216281469352	-2.54712160804095	0.613958321997767	-4.14868813855774	3.34385973617504e-05	0.00036737048899444
ARSI	154.539132500333	-7.6225357334459	1.48842966859585	-5.12119308978625	3.03608563657058e-07	7.19904666884837e-06
ART5	56.8799373378744	-6.2316927229393	1.71384827014174	-3.63608192831674	0.000276816323652128	0.00210642850345671
ASAP3	904.166799126783	-3.07520671646676	0.945637309143218	-3.25199385296358	0.00114598500234718	0.00650904034189107
ASB16	122.373415719298	-2.69737307761781	0.714026954287601	-3.77769083004581	0.000158289209082915	0.00132514798961549
ASB16-AS1	544.482208221671	-2.20417291395092	0.345383217048257	-6.38181823884901	1.74997599880935e-10	1.23758792139573e-08
ASIC4	1265.78601606945	-3.35231849763434	0.789149515704571	-4.24801438880857	2.15673545823817e-05	0.000254951089294712
ASL	529.712039243335	-3.20734355427976	0.432683699635611	-7.41267479449968	1.23777151586531e-13	2.27592424362652e-11
ASPN	974.107848189102	-11.2742269333785	2.19104689621614	-5.14558905738104	2.66682645646469e-07	6.49870263957287e-06
ASTN1	1130.58885296409	-1.83587886668783	0.521954214083834	-3.51731783583791	0.000435931454000951	0.00303725442253642
ATAD3A	5901.32579371515	2.19477850948707	0.411611396380454	5.33216166701668	9.70504759519553e-08	2.75694231264642e-06
ATAD3B	3397.5467659962	1.29387853199696	0.339964374621679	3.80592388080904	0.000141275831080998	0.00120720108130303
ATAT1	3775.45294088343	-1.30942244568972	0.348173520158712	-3.76083294643668	0.000169348502810778	0.00140321295282703
ATF3	1396.13636078701	-3.60620246576353	0.873266343806956	-4.12955622455629	3.63464112618458e-05	0.00039228522635117
ATF5	3664.78945405635	1.82199950955856	0.502630821570894	3.6249259523405	0.000289044257269811	0.00218624626070105
ATF6B	2399.24199750703	-1.12720422569328	0.29517124509931	-3.81881448280653	0.000134094557409502	0.0011531447781312
ATHL1	1147.59374955333	-3.09948583327684	0.864173108627216	-3.58664925156088	0.000334954382281349	0.00245959256700196
ATOH1	555.618931505019	26.8866087904141	3.57654131733305	7.51748865869746	5.58384007520164e-14	1.15243621796968e-11
ATP10A	336.65414247596	-5.63690661194587	1.42946760798519	-3.94336085718725	8.0347616693612e-05	0.000754977750201506
ATP1A1OS	97.1969632553703	-1.91938305805621	0.565635518004561	-3.39332131197732	0.000690505918378753	0.00436170290603643
ATP2A1	281.759576823265	-2.48706062582627	0.710472292348896	-3.50057370654636	0.000464257835222556	0.00320043591520498
ATP2A3	304.169392932545	-2.52999387979866	0.714814420139659	-3.53937163061757	0.000401080784761445	0.00285040757293921
ATP4A	89.5410950862074	3.6762404605743	0.988127468828791	3.72041115801758	0.00019889870234165	0.00160275902532359
ATP5J2-PTCD1	33.8053207354211	-8.4594965686362	2.59600070639526	-3.25866497177608	0.00111937773159831	0.00641011721384692
ATP5S	534.866574258554	1.23363171285706	0.268471257189001	4.59502341432622	4.32700678716199e-06	6.71665689003365e-05
ATP6AP1	4341.13431829071	-1.07660106553674	0.304480012226321	-3.53586778214032	0.000406438058165847	0.0028743413162456
ATP6V1A	3711.24057926211	1.04268108251568	0.312130066116489	3.34053394948036	0.000836174568382777	0.00508187103969653
ATP6V1B1	98.4174017285083	-3.33449406771296	0.706746318345008	-4.71809188270179	2.38066975289691e-06	4.11550653180282e-05
ATP7B	623.115778668021	-1.65565109004936	0.34784264351946	-4.75977031826098	1.93813388152669e-06	3.46295900068542e-05
ATP8B1	144.861765314093	-3.16716961868454	0.802702072389828	-3.94563528315699	7.95886806345498e-05	0.000749423023516948
ATP9B	714.739747382672	-1.29254267506538	0.398725661935562	-3.24168419155892	0.0011882561946987	0.00670021460662836
AUNIP	376.361172252262	1.65626098070512	0.35212830206218	4.70357245073886	2.55648318372065e-06	4.381985497791e-05
AUTS2	7639.08022224906	-1.21800583168258	0.355954886802194	-3.42179831445729	0.000622084402933379	0.00401861358471112
AVIL	80.6085406395166	-2.21524709579923	0.612995480043327	-3.61380657430404	0.000301734197108773	0.00226159881429095
AXIN2	875.888792922096	-1.44978101405643	0.39544867787687	-3.66616730605898	0.000246212875790218	0.00191093692468647
AXL	775.999445238246	-5.38218260113159	0.868423046043061	-6.19765058706734	5.73121964527544e-10	3.36975722515526e-08
B2M	10501.3613013609	-2.64703920787781	0.550844839997234	-4.80541708966739	1.54429225029681e-06	2.87796398027078e-05
B3GALT4	70.4039393826907	-3.08135667386798	0.978669486686821	-3.14851613929395	0.00164101661379232	0.00867290358781383
B3GALT6	4032.34336215301	1.75926039946752	0.328912755125944	5.34871442973953	8.85811823124399e-08	2.57419970323478e-06
B3GALTL	387.314194740414	-2.05859087176949	0.502119333235285	-4.0998040416119	4.13500110227951e-05	0.000437286961282336
B3GAT2	61.850495486494	1.99986347469438	0.581164406297876	3.44113206697203	0.000579285714393821	0.00379916759381629
B3GNT4	143.022858123962	-3.79330417874179	1.16084809807896	-3.26770073105963	0.00108424948524947	0.00626035686230538
B3GNT5	598.976486532081	-1.77278699179063	0.53556536128069	-3.31012257318395	0.000932551241859116	0.00553781016378229
B3GNT9	482.494463744497	-3.45893005418818	0.962703765074994	-3.59293292461439	0.00032697677805192	0.00241807397180188
B3GNTL1	344.217788567892	-2.15567737683427	0.455735489648121	-4.73010644507561	2.24402146209299e-06	3.92966044089116e-05
B4GALNT1	2850.76023326331	-1.68962606624813	0.40466596271235	-4.17535998066922	2.97515205672921e-05	0.000333381858722466
BAALC	427.190113933412	-2.71779944495987	0.803180152442065	-3.38379806410358	0.00071490562506254	0.00448501277063118
BAG3	896.210481215303	-4.32046042439508	1.13561853920411	-3.80449972877606	0.000142091067761677	0.00121314222733123
BAIAP2-AS1	731.714323475006	-2.8708996823463	0.613239269794362	-4.68153268023589	2.84737992942365e-06	4.79526281869465e-05
BAMBI	589.098707288717	-2.91533828008868	0.517984161338546	-5.62823826997919	1.82059488053143e-08	6.59916703470049e-07
BARHL1	299.999448675832	10.916095319496	2.47909261290852	4.40326241248768	1.06635053450782e-05	0.000141059554682506
BCAM	642.444634406687	-5.22101632878023	0.971478426906305	-5.3742998137454	7.68808436391529e-08	2.29012068254125e-06
BCAN	1675.7296706077	6.30985848668717	1.14600769131633	5.50594776500976	3.67187400801765e-08	1.21641076218581e-06
BCAS3	1065.49522462502	-1.25401118542116	0.324008929483663	-3.87029822733447	0.000108702294224654	0.000971547769769269
BCL11A	2518.59237318997	1.97653026384626	0.624617557774627	3.16438473309683	0.00155411207926683	0.00833557966461174
BCL2A1	23.0564821829664	-8.17420054838042	1.84776698861241	-4.42382648827322	9.69679091514843e-06	0.000130585232573098
BCL3	389.478998875261	-4.81736055086796	1.13961648144167	-4.22717697516427	2.36641542306108e-05	0.000276027210766052
BCL6	627.469708205274	-4.97844227091991	0.87232856458911	-5.70707239566882	1.14935904615305e-08	4.51418892800343e-07
BCL6B	318.931019771819	-9.61336137795032	1.66166078126647	-5.78539343669367	7.23428094792725e-09	3.04200761856084e-07
BCL9L	2796.25071936739	-1.7330472081816	0.504687730579626	-3.43390002009999	0.00059496360264144	0.00387185773070327
BCO2	54.3790301788505	-3.66563658865761	0.825284361953339	-4.44166490684682	8.92654970742418e-06	0.000122571890279947
BDH2	708.830850533249	-2.63218203717609	0.626826234598406	-4.19922123850236	2.6783453507897e-05	0.00030553983680244
BDKRB2	125.023040211015	-5.45063568596287	1.08024756670406	-5.04572827004209	4.51797127417988e-07	1.01533874435069e-05
BEND6	123.817554873178	-2.20157489841867	0.556020706003312	-3.95951962696432	7.51006725528015e-05	0.000714929522967656
BEND7	716.993742891448	-5.03774107339788	0.469658902026675	-10.726382597368	7.65338263772805e-27	1.54797317230688e-23
BEST1	225.066493740052	-2.97317567001202	0.808259819665491	-3.67849000738712	0.000234618881387998	0.00183327062994356
BEX5	121.850947497022	-10.5218937701388	1.55334523921899	-6.77369943556731	1.25530327682712e-11	1.23251281927695e-09
BGN	29538.8891531022	-6.85087007877635	1.20915426316273	-5.66583626877915	1.46309184967827e-08	5.43979701316042e-07
BHLHE40	2986.04009152703	-3.94738648909242	1.00655898577256	-3.92166434842632	8.79394362238282e-05	0.000814406152501442
BHMT2	26.0433837835384	-8.3521895602483	2.35236297997315	-3.55055305297469	0.000384422646840685	0.00276014641640032
BID	2925.39372229186	1.00323912480791	0.187901224409466	5.33918354157019	9.33660866678858e-08	2.69006049707216e-06
BIN2	60.6614544913994	-9.63556610037274	1.69251022231819	-5.69306227715135	1.2478084669609e-08	4.78902733448787e-07
BLCAP	2354.87311488802	-1.50194871193007	0.314512130814521	-4.77548738117139	1.79272533185695e-06	3.23822381304085e-05
BLMH	5074.28089917418	1.02614708604622	0.252159158871838	4.06944205650594	4.71258577742579e-05	0.000486891094989069
BLNK	18.3925919003447	-7.35319369108286	2.04623467646391	-3.59352413272063	0.000326235417893298	0.00241435695657148
BLVRB	354.509214781076	-5.76930955134358	1.05670107278149	-5.45973662746209	4.76841415176183e-08	1.5164456703386e-06
BMF	608.430987036579	-2.9984347618895	0.493850219127345	-6.07154688963764	1.26683959120329e-09	6.63810817919112e-08
BMP1	2809.26272230643	-3.55629482538721	0.807196475343252	-4.40573631577731	1.0542514636316e-05	0.000139733224793006
BMP3	175.713122912031	-6.12212432361858	1.38233826168961	-4.42881781781517	9.47510160021533e-06	0.000128447322363241
BMP4	178.577054335249	-3.49451809810434	1.0200780749286	-3.42573591570325	0.000613136206992717	0.00397095514653689
BMP5	81.6447841523648	6.51560073726502	1.45487659409748	4.47845594856582	7.51848811488131e-06	0.000106267603502159
BMP8A	264.262821227954	-4.6941035181009	0.672447309803685	-6.98062651105155	2.93866596664069e-12	3.48359605254837e-10
BMS1P18	70.9288963908445	-9.86182517865854	1.86787404310732	-5.27970567129506	1.29391565496324e-07	3.56064463092335e-06
BNC2	2924.77215676898	3.66614868404507	0.78497612750138	4.67039513126929	3.00620922415676e-06	5.00441051586787e-05
BNIP3	3951.89828667291	1.9069347829352	0.417295972519262	4.5697416426591	4.88325830037951e-06	7.40951105652483e-05
BPTF	8787.93278642833	-1.48516032422361	0.400107718517082	-3.71190120932447	0.000205708280010657	0.00164909063475844
BRE-AS1	58.3693168265953	-3.32674088638419	1.05299798561291	-3.15930413147736	0.00158146362871008	0.00844455617245051
BRICD5	451.596617572912	-1.93478172746866	0.467611016106754	-4.13758799691526	3.50975861637258e-05	0.000381248000938517
BRINP3	217.847585850683	4.46503698346008	1.15463382942148	3.8670588628927	0.000110155846406007	0.000983235723480977
BSCL2	5337.34507144192	1.98127917338914	0.463239344655284	4.27700970621029	1.89420546883165e-05	0.000230103302177712
BST2	549.786628211479	-7.86081174377424	1.0594500185278	-7.41970985539982	1.17377182472224e-13	2.17804669053505e-11
BTBD1	3489.9477767575	1.03381251117622	0.301060008089537	3.43390846807113	0.000594945060592694	0.00387185773070327
BTBD11	618.406612007429	-3.08467487801904	0.571403179499056	-5.39842092009944	6.72299893129744e-08	2.03257662756984e-06
BTBD17	609.628737044007	5.53143332536758	1.02297022617606	5.40722807353298	6.40076154180699e-08	1.95857493108303e-06
BTG1	3673.68275635854	-1.18756097310337	0.26592474630586	-4.46577834368777	7.9778175126951e-06	0.000111899678926332
BTK	33.6204343637389	-6.2668704882059	1.60988318909209	-3.89274857372736	9.9114859180406e-05	0.000899899069905824
BTN1A1	214.563081845595	5.41112539089761	0.828385592921386	6.53213363092751	6.48392621640954e-11	5.04399583281151e-09
BTN3A3	307.146235662302	-4.2342406733882	1.06070380972331	-3.99191615470177	6.55415477762522e-05	0.000638249082967008
BTNL9	393.671105737136	-5.33215815028442	1.19642707688892	-4.4567347674458	8.32174584225058e-06	0.000115442819893937
BUB3	7761.34104616153	1.52144765736723	0.293470074980924	5.184336622622	2.16785081283331e-07	5.48772847814348e-06
C10orf10	961.722994934007	-7.54631393567027	1.6924668402443	-4.45876619631792	8.24327774057084e-06	0.000114511356854935
C10orf2	2708.42709154542	1.27067095811212	0.260169532835496	4.88401137621123	1.03949073401635e-06	2.04520813095473e-05
C10orf54	420.791952986142	-6.86250190584089	1.16998287949512	-5.8654720732343	4.47856644742701e-09	1.99963542970549e-07
C11orf35	30.7533274254542	-6.80990505460279	1.79134954224838	-3.801550112914	0.000143793647302793	0.00122612576321513
C11orf70	94.8854956950224	1.96896959921276	0.616407962498747	3.19426373279005	0.00140187983390332	0.00766128654972399
C11orf96	2299.12033781819	-4.5761928667167	0.667618449082978	-6.85450330649554	7.15607163431876e-12	7.82371377706655e-10
C14orf142	471.648232558602	1.05074793843382	0.218812484097488	4.80204748265494	1.57051438354832e-06	2.91156956202093e-05
C15orf52	252.385409875412	-2.51183775653806	0.677615468499862	-3.70687782865832	0.00020983010154982	0.00167417105875608
C15orf62	138.972075876921	-2.26717348857538	0.566272488315594	-4.00367938643673	6.23648713186964e-05	0.000613219196544459
C16orf3	24.5250750553859	-7.63202289599943	1.66318386939137	-4.58880285965756	4.45795180686894e-06	6.86198883148639e-05
C16orf89	99.2698445727518	-8.26588935396082	2.01286150174647	-4.10653656338942	4.0163591047035e-05	0.000427551996061753
C17orf62	2937.59853067128	-1.33755400105723	0.246434646042596	-5.42762157243929	5.71099658662447e-08	1.77163522946421e-06
C17orf72	56.9056634586994	-6.62967379135249	1.38864789722127	-4.77419351919134	1.80428823064993e-06	3.25254311525183e-05
C17orf82	33.997266797535	-6.35465959515623	1.79101003823587	-3.54808709024073	0.000388039891789487	0.00278216761833894
C17orf96	2453.54639510367	1.32102881826874	0.388902343393783	3.396813726399	0.000681753580468488	0.00432397237960352
C19orf57	271.241023767418	-3.00518459466373	0.647824848252209	-4.63888441879241	3.50294877307524e-06	5.65448059730405e-05
C19orf66	349.814669453694	-3.86626609053769	0.807384387561566	-4.78863122708435	1.67922739299144e-06	3.07089089065506e-05
C19orf77	12.1697427276959	-7.27882219969985	2.14231969652841	-3.39763584841938	0.000679708310809386	0.00431505972832098
C1QA	1309.19097575292	-14.0673233514969	1.55259267750422	-9.0605369684662	1.29809928632632e-19	9.05357109146077e-17
C1QB	1562.24419130778	-14.3222752664996	1.54474947304378	-9.2715844973094	1.83400852759591e-20	1.61281115126761e-17
C1QBP	11432.5452388321	1.65680529759879	0.265545828562738	6.23924430131783	4.39689843312614e-10	2.71962286570059e-08
C1QC	1526.62749100624	-14.2890450328538	2.02582035250399	-7.05346109056114	1.74521325862319e-12	2.23409388410839e-10
C1QL1	952.461835006097	-5.11996018374299	0.774650170029882	-6.60938366998033	3.8592334078333e-11	3.17304288239172e-09
C1QL4	145.305789941833	-10.846946426677	2.02685281453312	-5.35162018124913	8.71702144764608e-08	2.544162709958e-06
C1QTNF1	742.25140632502	-3.7695783721273	1.09807915658682	-3.43288400432293	0.00059719753386343	0.00388313450978187
C1QTNF5	1532.44433334636	-3.7977520635424	1.11179612268712	-3.41587093716746	0.000635783724497164	0.00408997043809914
C1QTNF7	18.060347888263	-6.9250878921637	2.12356991092159	-3.26105952836671	0.00110996735140717	0.00637065824334888
C1R	1653.95964257883	-7.9417006728237	1.40367705379707	-5.65778335646416	1.53340521731894e-08	5.67876388377176e-07
C1R-2	2317.03783557943	-9.1423396294061	1.96850697129424	-4.644301372931	3.4122915415139e-06	5.52637337991313e-05
C1S	2589.13136596857	-7.12085252893072	1.1542311134916	-6.16934723531219	6.85724905121243e-10	3.91792992400629e-08
C1orf109	1474.53780060783	1.94604738948621	0.22486607640816	8.6542506569728	4.96160603531417e-18	2.44764496756742e-15
C1orf162	97.1646780753357	-3.58951393327942	0.711443338370497	-5.04539678662381	4.52581156796116e-07	1.01597186208194e-05
C1orf204	87.978507319444	-3.50828025542432	1.02197306524427	-3.43285001800492	0.000597272394933818	0.00388313450978187
C1orf229	73.099261268125	-3.80635241942992	0.779311045242593	-4.88425313957283	1.03821623977199e-06	2.04468954874667e-05
C1orf233	1925.39151329404	2.36382708058614	0.704934678303614	3.35325690924237	0.000798665360677066	0.0049010332478927
C1orf54	207.589697733542	-6.50755398646381	0.976448282174588	-6.66451475747516	2.65541221570738e-11	2.31501583943524e-09
C1orf56	236.493329752998	-1.14061052211624	0.365608860856887	-3.119756231955	0.00181000761368935	0.00935818353642145
C2	274.16974014933	-3.86751275458771	0.817493351517161	-4.73094092742174	2.2348155217846e-06	3.92032773144972e-05
C20orf112	4084.00686542232	-1.32840577375594	0.35082084269674	-3.7865645710915	0.000152744417259401	0.00128671744418519
C20orf194	1528.95686837088	-1.35927636963867	0.341012537022557	-3.98600116437582	6.7196181935733e-05	0.000651851307353543
C20orf27	5995.84158863571	1.76664884127204	0.34272620650329	5.15469435295454	2.54044953888195e-07	6.25860321235399e-06
C21orf15	124.23220364748	-10.6699551306883	2.92369371104594	-3.64947774466813	0.000262774003437133	0.00202009387819059
C21orf33	1065.77969514781	-5.15718079428556	0.825493910285326	-6.24738805462903	4.17373213078904e-10	2.5974740331489e-08
C2CD4C	394.482875235418	-2.40830883316444	0.751594397758368	-3.20426661021853	0.00135407023639458	0.00744830693535945
C2CD4D	39.1863041340982	4.35684080035861	0.910702673264139	4.78404305627305	1.71803856851603e-06	3.12210674634369e-05
C2orf27A	166.785078867415	-2.75579286712965	0.646676149262589	-4.26147287212016	2.03084009126109e-05	0.000243484123804664
C2orf72	179.99296443293	-4.29541268732621	0.889875211759654	-4.82698318883654	1.38616817698853e-06	2.61779995777497e-05
C2orf74	379.853487208011	-3.01772946288487	0.487761155219862	-6.18689994188776	6.13588834293667e-10	3.58683461341726e-08
C3	6504.96366424855	-15.4156662370937	2.34924565910765	-6.56196433835245	5.31035176757446e-11	4.21204607258671e-09
C3AR1	69.2092376815366	-9.81902877843196	1.69977388723047	-5.7766676216156	7.61945920323529e-09	3.18118405412996e-07
C3orf18	597.704377464002	-1.59339927412559	0.455656419545189	-3.49693147243712	0.000470642714347985	0.00322881894322985
C3orf55	12.5897063096972	-5.81892456842568	1.86208877990129	-3.12494475625065	0.00177838454877269	0.00924193368023545
C3orf58	953.647763117229	1.92082806152876	0.411253093656829	4.67067139714114	3.00216864833331e-06	5.00180091278333e-05
C4A	895.271070937723	-3.9886122166558	0.98300324209497	-4.05757788565915	4.95842836672942e-05	0.00050753629628274
C4B	1088.15681205941	-6.4481132985343	1.2407239186361	-5.197057299921	2.02467969538887e-07	5.17713925650257e-06
C4orf19	23.7113348025361	2.9626459497358	0.852849156247936	3.47382175151559	0.000513101771851163	0.00344898519024979
C5AR1	221.053857501652	-5.80778271749171	1.32216204458542	-4.39264063075779	1.11982147373379e-05	0.000147170299725404
C5orf46	17.2691195025172	-7.78998378799419	2.33144391773331	-3.34127007248273	0.00083396058577023	0.00507298851362066
C5orf63	146.263848189972	-10.9045608533494	1.38567213473374	-7.86951009550666	3.56032683826741e-15	1.00015514764995e-12
C5orf66	167.740917121801	-2.252180090995	0.42406553400574	-5.31092463403194	1.09070431913991e-07	3.05972060456642e-06
C6orf132	82.5045158891844	-3.40990971559801	0.97232296586524	-3.50697230787266	0.000453236312815966	0.00314051307400333
C6orf211	1222.93773831019	1.67552894871259	0.325836057258898	5.14224534512235	2.71474275540016e-07	6.57585472703276e-06
C7	1152.62251776028	-8.92826298601682	1.811125624059	-4.92967625625397	8.23659953255893e-07	1.70515314376189e-05
C8orf31	105.717265629242	-9.3177337164895	1.39504830671664	-6.67914771956502	2.40335818360963e-11	2.12509710728919e-09
C8orf4	197.843686303627	-11.2296756567834	1.66499199897225	-6.74458235457895	1.53467823148523e-11	1.47110909526163e-09
C8orf82	1973.37922003553	1.16028284759232	0.334283816991353	3.47095129532499	0.000518618056744092	0.00348028162432183
C9orf40	770.236606618392	1.43807300217258	0.348720238759743	4.12385873354304	3.72577452820521e-05	0.000400199233178325
C9orf47	32.73270466959	-8.27980251030937	1.63396572868927	-5.06730487973651	4.0348775290909e-07	9.17991371241762e-06
C9orf64	198.698517898676	-6.53810109061591	1.03078318213882	-6.34284804399867	2.25555885449077e-10	1.53090380506478e-08
C9orf89	497.692130209209	-1.83444505748971	0.509875532997947	-3.59782915391843	0.000320884276202945	0.00237997996717299
CA10	55.5313728579814	-9.11961197684816	2.00744240785961	-4.54290092763943	5.54853323393579e-06	8.27005403018315e-05
CA5BP1	318.221507231915	-1.01709724278775	0.328421627606617	-3.09692528534092	0.00195539151301031	0.00999488216885177
CABLES1	3334.1886119866	1.30261981837725	0.413407247317654	3.15093609710317	0.00162748093735039	0.00861550326827621
CABP4	15.6582050034492	-7.05487265781276	1.6773705286011	-4.20591189455106	2.60031528200556e-05	0.000298320912613979
CABP7	1177.39678495695	2.65421585727654	0.816375689191985	3.25121863918262	0.00114911451138404	0.00651949231620016
CABYR	241.157856390971	-1.57911571953951	0.384928615730582	-4.1023599052058	4.08957477151372e-05	0.000433520646376501
CACFD1	1241.2853895966	-1.32059582758485	0.398270370986791	-3.31582744735147	0.000913722271292057	0.00544999901479007
CACHD1	1914.83724885154	-1.98989513032082	0.621381820928228	-3.20237101135062	0.00136301326610062	0.00748179714706722
CACNA1D	478.237732564164	2.48893869803377	0.62760962142111	3.96574337467615	7.31675517350033e-05	0.000700041107564889
CACNA1G	432.095168039078	-5.73362686978156	1.06496007843923	-5.38388901693346	7.2893458495714e-08	2.18098090463656e-06
CACNB4	411.330949915743	-1.99389657278791	0.539137884412714	-3.69830544362482	0.000217043617073314	0.00171884267773095
CACNG7	819.562018290068	-2.22705151273792	0.460047501092953	-4.84091644329559	1.29241710477659e-06	2.46375385119805e-05
CADM2	412.149630929869	3.37081290499278	0.6899043447854	4.88591343201542	1.02950428465346e-06	2.0319089082674e-05
CADM3	1357.95437451337	-1.8703989032671	0.50561438104238	-3.69925969947902	0.000216229259150368	0.00171440728952385
CALCOCO1	2575.5089815179	-1.77159708928079	0.389189524834991	-4.55201637308177	5.31341993417987e-06	8.00217658888473e-05
CALCOCO2	999.603756053336	-1.29021795703402	0.364747489466315	-3.5372908499571	0.000404254221554217	0.00286578299186084
CALCRL	236.943190930627	-4.59983035018134	0.695471448488383	-6.61397439129835	3.74136491476184e-11	3.08868762310093e-09
CAMK1	859.649476051998	-1.49418060581874	0.406815288284486	-3.6728723055606	0.00023983934935941	0.00187008121825113
CAMKV	15787.7949746339	2.66171421354707	0.499099008823209	5.333038468305	9.65828406471447e-08	2.74751692676392e-06
CAPG	319.08157129089	-4.25958675093634	0.956762173970065	-4.45208523792415	8.50403933347483e-06	0.000117692372376923
CAPN11	13.8843860867359	-7.44860764446323	2.16138392671955	-3.44622144746324	0.000568484301449262	0.00374655049889631
CAPN3	125.022750235261	-2.89024162854001	0.67660038492726	-4.27171147537956	1.93978451245591e-05	0.000234323508965714
CAPRIN2	1391.59807661204	-1.73409879287397	0.329967117586836	-5.25536849112735	1.47728383783706e-07	3.97334347128889e-06
CAPS	256.263178627532	-4.17467631253151	0.702724927746291	-5.9406976296118	2.83811676449207e-09	1.34120910464058e-07
CARD10	215.253034321887	-4.49737732158204	1.31921664459128	-3.40912718166577	0.00065171088960211	0.00417268263788929
CARD11	53.7699626715005	-4.40199209157949	1.25292357064364	-3.5133763900045	0.000442450227435248	0.00307631430048309
CARD14	85.2091238059011	-3.94899067279502	1.12983367631787	-3.49519646614249	0.000473712920582396	0.00324350627342571
CARD16	41.3699761330007	-9.04279691238916	1.9924503527875	-4.53853060867389	5.66475742069354e-06	8.42466055815791e-05
CARD6	46.4687223711892	-4.89181972177491	1.49128507371998	-3.28027136325609	0.00103707284247491	0.00604316776487975
CARTPT	150.971579236293	7.82681878817825	1.44274419462635	5.42495254344467	5.79699397692959e-08	1.79281345836969e-06
CASC2	65.3900751695342	1.37926171573914	0.437193935901885	3.15480523052971	0.00160605283289129	0.00853828056264363
CASKIN2	1703.04894286822	-1.16787031443905	0.318753686875371	-3.66386449012486	0.00024843825782068	0.00192599164533579
CASP1	65.1231605725787	-9.68522543291021	1.70856988398102	-5.66861532777538	1.43956158007924e-08	5.36216805132279e-07
CASP10	101.127651722859	-7.87935155688046	1.51733769575529	-5.19287932997562	2.07066402934147e-07	5.26552678451873e-06
CASP4	220.598098368701	-4.95900123271038	1.11482679238533	-4.44822573926473	8.65825101805489e-06	0.000119211562349338
CASP7	267.655396843755	-4.79389313882438	0.877794888113449	-5.46129079098123	4.7268505520071e-08	1.50559494905348e-06
CASP9	393.395992319422	-1.50351001158683	0.438282806591502	-3.43045629209033	0.000602567039883713	0.00391193438801107
CAT	981.705057960955	-2.48015538207082	0.785200780618866	-3.15862572132959	0.00158514922069218	0.00845719549926668
CAV1	796.903584775205	-5.69431929307347	1.06428743892977	-5.3503584509083	8.77801889149046e-08	2.55827392073899e-06
CAV2	248.256021423564	-5.55040951290777	1.13121641854817	-4.90658500168454	9.26758347720217e-07	1.87071999411069e-05
CBLN2	1300.91902657592	-6.26137574804173	1.21294095716451	-5.16214388759611	2.44137513024631e-07	6.04397226246779e-06
CBLN3	67.0666061678849	-4.02059329881142	1.02732825355603	-3.91364034318571	9.09150197698445e-05	0.000836219731634777
CBR3-AS1	17.3784388776264	-6.57461437630785	1.85741445438423	-3.53965931555511	0.000400643867000031	0.0028483032878533
CBX2	5701.44236873849	-1.50782649704085	0.390239448915102	-3.8638494935167	0.000111614007867985	0.000990568197954306
CBX4	1619.03030610165	-1.79375415098185	0.407964465365421	-4.39683919376447	1.09838657360168e-05	0.000144729425652557
CBX7	304.318811413852	-3.89802562737692	0.655353108994358	-5.9479776228703	2.71475695903485e-09	1.29196880596327e-07
CC2D2B	10.6213665926473	-6.81643304350902	1.82013218436084	-3.74502088478958	0.000180378769992306	0.00147706113435805
CCDC102B	247.713342856731	-3.23743741004434	0.839054077869984	-3.85843713227981	0.0001141144123624	0.00101012789772279
CCDC114	37.6104321812866	-4.9484994505175	1.10671809690005	-4.47132785158062	7.77354204644525e-06	0.000109337733957859
CCDC142	428.488773451085	-1.29752357056839	0.30351098150272	-4.27504653750648	1.91097374020319e-05	0.000231861756864726
CCDC144B	317.160484216956	-7.57833619563747	1.3950755355202	-5.4322049256004	5.56619473915577e-08	1.73202853529484e-06
CCDC144NL	43.2586138663718	-7.28238804925917	1.76565320350477	-4.12447248123462	3.7158541402993e-05	0.000399558032119584
CCDC149	411.844144885009	-2.1594427626474	0.392804639943102	-5.49749810226324	3.8521745922219e-08	1.27102909139119e-06
CCDC154	56.495628540229	-4.49867956262351	1.22395335756084	-3.67553186143361	0.000237354414914528	0.00185284847397192
CCDC159	106.400748285587	-3.50520828035693	0.87294188698625	-4.01539705289928	5.93457994205393e-05	0.000589262709415723
CCDC34	1436.08092540593	1.28238333622596	0.341723849612113	3.75268901389697	0.00017494783203688	0.00143841254096664
CCDC57	1507.30491784163	-1.54908777719338	0.40448752925121	-3.82975410901063	0.000128271366911308	0.0011115752644165
CCDC6	3596.39476052702	1.10407657073098	0.294382136315285	3.7504876639271	0.000176490988281839	0.00144815688802778
CCDC69	84.9230478591293	-4.33050301849494	1.03751600162286	-4.17391443767737	2.99410241149297e-05	0.000335134008715311
CCDC71L	616.303539993556	-1.36073317629187	0.184281735501453	-7.38398285966405	1.53623232500579e-13	2.71209384710311e-11
CCDC80	4541.20629202575	-7.16841710159011	1.25878860038346	-5.69469496260643	1.23592685264625e-08	4.78150752149519e-07
CCDC81	51.0778999734361	-1.71137377326294	0.544356396888758	-3.14384800664456	0.00166742021257937	0.00878261490094537
CCDC85B	6543.30093664783	1.86949604115629	0.549115818222251	3.40455688785062	0.000662714949952779	0.00422974836785892
CCDC86	4111.59855525578	2.17827492624	0.304285704855496	7.15865021419411	8.14752789344698e-13	1.16050633220323e-10
CCDC88B	1317.09035173009	-3.37612214283852	0.827478542637285	-4.080011708918	4.50334323405827e-05	0.000469274928829985
CCDC93	1893.26211352169	-1.1097063776796	0.267957361612648	-4.14135432219909	3.45261128414582e-05	0.000376861931101637
CCER2	2134.69004919022	3.80131156035121	0.705076202906671	5.39134854456913	6.99308853002899e-08	2.10166728987171e-06
CCIN	30.7875490020647	-5.55251820589812	1.59118900992577	-3.48954031938491	0.000483852061084781	0.00329841314037775
CCL11	14.2194687046558	-7.32218136236513	2.23816853271605	-3.27150581170916	0.00106976389784652	0.00619795032880082
CCL14	134.875120456629	-10.7881857487513	2.56886138809919	-4.19959823396074	2.6738900659047e-05	0.000305426662013207
CCL18	78.763697593374	-10.0122241427784	1.9865723399676	-5.03994943518726	4.65654860637839e-07	1.0395513478213e-05
CCL21	138.281861680885	-10.818335286151	3.15650788461667	-3.42731134583076	0.000609589706740225	0.00395304950577999
CCL3	366.494096208985	-12.2305424515411	2.84762090819601	-4.29500374025883	1.74690391377959e-05	0.000214659043500036
CCL3L3	130.823088542295	-5.95573552760727	1.72544431118396	-3.45171124272367	0.000557043521684091	0.00368918214459149
CCL4	202.951722743175	-11.3779647308549	2.73373006653722	-4.1620659150401	3.15381278527294e-05	0.000350296635886494
CCL4L1	168.160642693851	-11.1066781315199	2.71099089801273	-4.0969072008547	4.18706652128474e-05	0.000441939481834448
CCL5	44.2343961248127	-9.15887968949973	1.9369934229459	-4.72839999403319	2.26296039206367e-06	3.949148998264e-05
CCL8	25.4351497036139	-8.38219654681174	2.52483639045573	-3.31989691629039	0.000900506926845236	0.00538546809650258
CCM2L	105.874173453396	-3.016452294257	0.887769873527835	-3.39778627795756	0.000679334691088323	0.00431404190328176
CCNB1	4907.33124134491	1.32230742084759	0.364447476514154	3.62825237121992	0.000285346260096541	0.00216124195047193
CCNC	2406.80390471053	1.35468948553361	0.33075837916648	4.0957072318091	4.20881544810882e-05	0.000443812032369212
CCND1	20026.3143573776	-8.72469850643497	0.725330402185023	-12.0285851525763	2.51432525144181e-33	1.27136856339155e-29
CCND2	6364.200968848	3.50468723219096	0.715339305687234	4.89933546825582	9.61613369901275e-07	1.93143912806586e-05
CCNE2	602.568979016207	1.82858721577986	0.553496539220989	3.30370126316143	0.000954174509254976	0.00563478353990982
CCNF	3151.90047354435	1.19771126508929	0.211199772874339	5.67098746740561	1.4197678525646e-08	5.29819641807596e-07
CCNG1	6700.46515593277	1.4949208851804	0.279291145978979	5.35255380166227	8.6721506372861e-08	2.53839245715989e-06
CCNL1	4090.97354232052	-1.62954552483665	0.458666764853746	-3.55278744767185	0.000381172318818237	0.00273778100867104
CCNYL2	509.138448535721	-8.82649666300333	0.99244803984285	-8.89366123832637	5.91277652893357e-19	3.41690908783458e-16
CCPG1	638.50930985516	-1.10311335593832	0.290415182411177	-3.79840112620731	0.000145632501843093	0.00123867240634079
CCR1	63.6333893536007	-6.18580319816309	1.6409825413697	-3.76957282738665	0.000163527188619286	0.00135999215337734
CCR5	12.7771420406537	-7.31959040544248	2.09554466338549	-3.492929801657	0.000477752081978344	0.00326342911519554
CCRL2	22.1251701660752	-8.18085082620583	1.97251317551347	-4.14742518719868	3.36235286929704e-05	0.000368601350321962
CCT5	19651.1158062598	1.20656192513979	0.218419317495207	5.52406233558654	3.31249851045057e-08	1.1074147912789e-06
CD109	155.507707459294	-5.63044349222984	1.27969609207121	-4.39982862111962	1.0833640265128e-05	0.000143029509139999
CD14	1113.11625044468	-7.41048364643383	0.960403464972642	-7.71601094405144	1.20027010187219e-14	3.03458288505837e-12
CD163	527.346273680706	-11.7775754150094	1.68725562785657	-6.98031479081286	2.94519393348053e-12	3.48359605254837e-10
CD163L1	195.466921358439	-3.22368834817837	1.03405112559662	-3.11753284569793	0.00182371623898917	0.00941702441914599
CD180	26.6715639891156	-8.45113872312725	1.78136917687112	-4.7441815165856	2.09351065569649e-06	3.69166055118721e-05
CD1D	25.7866400526266	-4.90492862354333	1.4231269077478	-3.44658554120499	0.000567718803274835	0.00374339753800455
CD2	12.4615909303177	-7.35442948493718	2.11996952517429	-3.46912038008307	0.000522165428876855	0.00350060257357085
CD207	10.813369999283	-7.00747397687842	2.21577444590259	-3.1625393955764	0.00156399572343605	0.00837748344868051
CD209	65.3159923202269	-9.74195079393866	1.61939739096908	-6.01578763079819	1.79014134092976e-09	9.07453603048755e-08
CD22	27.2668074710314	-7.95599864883558	1.92044654448323	-4.1427857868215	3.4311239972056e-05	0.000375123859283678
CD248	2709.61054018924	-3.74009380480421	0.995764573707418	-3.75600207474658	0.000172649262078481	0.00142414517732437
CD27-AS1	715.662163594552	-2.5344064068483	0.39319864866136	-6.44561321733086	1.15133940941818e-10	8.43731554162755e-09
CD28	26.8422242377186	-8.46045842048881	1.96891307681595	-4.29701977203115	1.7310975967183e-05	0.000213105173409764
CD300A	125.49916116959	-10.6844249360355	1.56644518794178	-6.82080995765593	9.05286354623276e-12	9.43831021062391e-10
CD300C	11.5755425149247	-7.24642140623732	2.27578158668698	-3.18414625051363	0.00145181640630546	0.00787672710137719
CD300E	24.3990012514357	-8.32213354081162	2.59875915913663	-3.20234890238018	0.00136311789216566	0.00748179714706722
CD300LB	16.3310466312871	-7.74252026998728	2.1287337062381	-3.63714834189846	0.000275673181309807	0.00209988953029212
CD300LF	27.9538876129266	-8.5170088482513	1.81694346339279	-4.68754753235275	2.76498494735595e-06	4.67988163558339e-05
CD33	29.4769924588247	-8.49461419718278	1.97759280416246	-4.29543138471339	1.74353959954597e-05	0.000214506277009834
CD34	1052.82645520042	-13.6581526890598	1.74998962825879	-7.8047049356798	5.96409170858055e-15	1.63013133645608e-12
CD36	814.859273319371	-8.99845043409151	1.36843082866946	-6.5757437245409	4.84105741776384e-11	3.88552489411474e-09
CD37	108.793044497764	-5.47722330887386	1.39951274865696	-3.91366446224234	9.09059347342329e-05	0.000836219731634777
CD3D	8.5579636694188	-6.80991438002792	2.18035635723198	-3.12330337994532	0.00178833307491434	0.00928491560080931
CD3E	23.7404504758942	-8.20636015220421	2.01636146666413	-4.0698854287177	4.70362634305928e-05	0.000486378049154994
CD3EAP	859.069063749723	1.44100352645911	0.343131966358542	4.19956071639619	2.674333127783e-05	0.000305426662013207
CD4	369.616007262717	-6.36594007762183	0.880079648318059	-7.23336812729159	4.71159953263417e-13	7.05902312200436e-11
CD40	108.4014261828	-6.77086682990005	1.32390610078165	-5.11431046801769	3.14889079117172e-07	7.4057517607255e-06
CD44	1295.06107364506	-4.87723149087423	0.914055889919624	-5.33581320864646	9.51172832114493e-08	2.72861485299697e-06
CD48	38.9305608698794	-5.31519098341565	1.23826254747416	-4.29245881195205	1.76705336717666e-05	0.000216871489105067
CD52	44.4844429016486	-9.1449745839499	1.43740836841059	-6.36212699531025	1.98978812883459e-10	1.38506632560135e-08
CD53	190.798661027219	-11.2885379785236	1.53003674668153	-7.3779521982117	1.60742655398682e-13	2.75523809160487e-11
CD59	3398.04303546386	-3.6326218789835	0.602833299087846	-6.02591443518475	1.68156132962004e-09	8.54554257610427e-08
CD5L	16.8238119681115	-7.78616219997044	2.25504428988057	-3.45277573257012	0.000554850089422329	0.00368068150497082
CD68	1235.42413084911	-6.60500329423052	0.786544296347426	-8.39749690500967	4.56096563710412e-17	1.77404021107823e-14
CD69	25.0005948159816	-8.30028117230244	2.43867155393276	-3.40360765635572	0.000665022009272312	0.00424179601373124
CD74	6280.12662383866	-11.6382561012173	1.27406998429058	-9.13470707631307	6.55840820266695e-20	4.91297645582007e-17
CD84	76.6896520519678	-9.97388896716007	1.59730580534417	-6.24419502752073	4.25988205993529e-10	2.64295627436353e-08
CD86	68.7010407045707	-9.81526320290742	1.68529435593223	-5.82406460233949	5.7433358409585e-09	2.47158958977078e-07
CD93	1173.62271137702	-13.8990411306245	1.44104943989453	-9.64508277498217	5.15695729669273e-22	6.13556578134748e-19
CD97	848.150237509262	-3.35845263611859	0.817791438898981	-4.10673489152709	4.01291359006541e-05	0.000427410164679636
CDA	15.7258902551766	-7.267669366605	1.81463725909171	-4.00502597981633	6.2010665512877e-05	0.000610679449862792
CDC14B	417.740007895453	-2.79300800473151	0.897451580922504	-3.11215453190303	0.00185727250847821	0.00957075000165102
CDC42	7211.28393524898	1.12389540029228	0.187364921083215	5.99843019597635	1.99234129182074e-09	9.9498999921892e-08
CDC42EP3	4000.9462178312	-2.14175343950595	0.5234422114518	-4.0916712344724	4.28275533927571e-05	0.000450223542059202
CDCA4	3177.9463729691	1.02788436951447	0.234408049991101	4.38502163024474	1.15974253878769e-05	0.00015162865280879
CDCA7L	3917.87548161521	2.08259886773609	0.423338462235202	4.91946528255452	8.67809584645684e-07	1.78196108213641e-05
CDCA8	2288.29340600029	1.51087661343579	0.168826831248972	8.94926832576555	3.57846336173326e-19	2.19327272589142e-16
CDCP1	20.5844704365895	-6.79418064036186	1.99922350662221	-3.39840974151058	0.000677788237836603	0.00430557314650852
CDH1	200.852043857028	6.05882226824624	0.994406106461506	6.09290533201365	1.10879639603395e-09	5.91498342000952e-08
CDH11	2846.44509304523	-5.54521104959456	0.964825838791681	-5.74736996734997	9.06422568390297e-09	3.72628107078499e-07
CDH13	516.558293927935	-4.41570984494099	1.09279524809931	-4.04074766304229	5.32810640412969e-05	0.000538831400649635
CDH15	1514.99460340822	5.06947271938805	0.932099017535013	5.43877058554846	5.36494832089302e-08	1.68234798044003e-06
CDH5	978.525717533476	-11.242916563841	1.5300005618925	-7.34830878096822	2.00730364368052e-13	3.32784618828542e-11
CDH6	302.725743895585	-3.0543036678234	0.64152321523386	-4.76101814446417	1.92618727827019e-06	3.45075853766988e-05
CDH7	175.429591032364	3.73657970910482	0.898348071879119	4.15938969100121	3.1909908122838e-05	0.000353843093033181
CDH8	808.292746970664	-4.5795026853306	1.07475717704185	-4.26096497251143	2.03546136086437e-05	0.000243893610692197
CDK15	43.2984655896158	-8.11995568172366	1.82891545180198	-4.43976547615872	9.00569620357118e-06	0.000123240332485406
CDK3	756.75141188854	-1.23757938529047	0.398366108711765	-3.10663823610034	0.00189227812656028	0.00971401456543356
CDKAL1	1981.65159737939	1.71292367600876	0.465521563966599	3.67957965558746	0.000233618710580409	0.00182791955133438
CDKN2AIPNL	1979.90360471604	1.03899791823751	0.303208411224584	3.42667907542951	0.000611010730958646	0.00395845709300755
CDKN2B	150.795404679334	-10.9271614545678	1.99777450863608	-5.46966707570415	4.50881714954463e-08	1.44984635400143e-06
CDKN2C	230.071973958904	-3.90918983747178	1.05539142375395	-3.7040189539982	0.000212210391821535	0.00168916465367271
CDR2L	1814.84524978383	-1.23847226376129	0.31967281792374	-3.87418696342438	0.000106981259700574	0.000959266567298086
CDRT15P1	42.808555882274	-3.124187936896	0.92748947763908	-3.36843491189636	0.000755962440148006	0.00469309279141608
CDS1	99.1800453010717	-3.98717165554093	0.817600364636783	-4.87667548596584	1.07888708274084e-06	2.11654414505492e-05
CDT1	7978.84313204728	1.19184096338827	0.365164384730414	3.26384777164991	0.00109910202244076	0.0063244487925709
CDV3	8658.2736937797	1.0338307115632	0.207850238049101	4.97392122937563	6.56119784264725e-07	1.39105647343169e-05
CEACAM19	486.54467349851	-2.95242662384412	0.541045281651849	-5.45689376465896	4.84536048986817e-08	1.53608559981307e-06
CELF2	2670.96286759501	1.54763449378633	0.494733806388213	3.12821657586891	0.00175870537715501	0.00917502578239289
CELF5	2190.46784279457	-2.26506762843212	0.655864343882852	-3.45356116635714	0.000553236826290049	0.00367118374296015
CELF6	418.51801847023	-2.98683240175055	0.414343530845332	-7.2085894418501	5.65344325066896e-13	8.34547182127601e-11
CENPH	2821.92223983118	1.51568698252296	0.352217228715368	4.30327326136511	1.68293069101317e-05	0.000207808035143055
CENPW	991.877835505257	1.13022372623979	0.23456783725049	4.81832351565254	1.4476949895429e-06	2.72382128916229e-05
CEP104	1414.76766356017	1.09603222433082	0.305214435069535	3.59102355064275	0.000329381868062631	0.00242964174450575
CEP112	302.818127525087	-2.18541887939126	0.616304912636356	-3.5460026921459	0.000391122211366321	0.00279633716758403
CEP164	2148.37858412677	-1.02258011106119	0.218719040280855	-4.6753136340947	2.93504712605045e-06	4.91833166292432e-05
CEP85	1752.91719671976	1.15296395817247	0.2988283970416	3.85828110576777	0.00011418727109064	0.0010103026006471
CEP95	3411.82223279992	-1.67585684532362	0.310433437919823	-5.39844179336264	6.72221695228448e-08	2.03257662756984e-06
CERS1	2572.8372347563	1.42316965792027	0.44660151037242	3.18666557292539	0.00143923083636032	0.00782734146174344
CERS5	2385.45835095712	-1.30282168476746	0.221129930961328	-5.89165690552899	3.82342376189191e-09	1.74960563366574e-07
CES1	29.8808449923929	-7.9649134772515	2.29104737523946	-3.47653809490474	0.000507932063805351	0.00342333686188838
CETP	57.5950759637911	-7.62383889943256	1.59104214148309	-4.79172656754773	1.65352153414398e-06	3.03485721865663e-05
CFB	164.728289733128	-6.70891948905094	1.48231860220014	-4.52596323023485	6.01210334117807e-06	8.86949687663513e-05
CFD	276.761343432226	-5.32579635773083	1.11922416927725	-4.75847154120161	1.95064387513015e-06	3.48223504134002e-05
CFH	674.460379422814	-8.13436834916922	1.34013352656815	-6.06981930375246	1.28054248867154e-09	6.67572453752347e-08
CFHR1	24.7672875423757	-8.20931489208279	2.51796998837705	-3.26029100028077	0.0011129795926585	0.00638070443342142
CFI	177.546310703381	-9.33212797019844	1.61971831409194	-5.761574644805	8.33327937855435e-09	3.45387108013607e-07
CGNL1	401.37289882734	-4.52522930410652	1.21626723293852	-3.72058802667363	0.000198759446512956	0.00160227523522162
CHD5	1044.71671470822	-2.44812237353631	0.672981846163863	-3.63772423801788	0.000275057690502734	0.00209778161693375
CHI3L1	22.6324811897303	-8.17880444278423	2.23134604983408	-3.66541283159212	0.000246939912698007	0.00191510992110042
CHKB	997.588157418467	-1.0498274051806	0.311001429064008	-3.37563530926584	0.00073645468375166	0.00459252447715633
CHL1	358.189744964946	-7.12044804502667	1.52357324972811	-4.67351868136132	2.96082760268106e-06	4.94106428150389e-05
CHODL	595.331545650537	2.12090201360565	0.619927429620758	3.42121014858644	0.000623431392564877	0.00402345990619566
CHRAC1	1369.40179367203	1.07057091053279	0.310344890791147	3.44961667583325	0.000561383076810137	0.00371184508387114
CHRD	284.997316081962	-5.85559238448187	1.18415824227967	-4.94494078190854	7.61670144593253e-07	1.59148144055198e-05
CHRDL1	1085.52959876358	-3.37238671744943	0.626530336567884	-5.38263914868556	7.34015941037708e-08	2.19294038750793e-06
CHRDL2	25.9521389918626	-7.77873011469669	1.87819727021187	-4.14159377082855	3.44900811370444e-05	0.000376716332252306
CHRM2	471.105931616697	-5.49056408924432	0.919674441836254	-5.97011707564871	2.37083398134452e-09	1.163895342395e-07
CHRM3	635.149370062026	-4.67282735593443	1.07172821142038	-4.36008617309929	1.30011234818886e-05	0.000167277813959719
CHRNA1	348.158294310154	4.16231086951482	1.24830658903852	3.33436585696526	0.000854941262425761	0.0051669459595174
CHRNA2	36.5699522505872	5.00744723781166	0.814739499435142	6.1460715250498	7.94254793331236e-10	4.38923427593377e-08
CHRNA4	190.609837462525	-3.19645329580182	0.890167198314093	-3.59084596899959	0.000329606393314632	0.00243025268326859
CHST6	325.81084837565	-3.51792454363183	1.11422370291363	-3.15728747686183	0.00159244268255311	0.008482682564477
CHST8	1840.22925491164	3.08208328821042	0.929382889434434	3.31626859419156	0.000912281037882864	0.00544300774991705
CHST9	60.5840838054632	4.8780245800336	1.49908858367774	3.25399354857754	0.00113794864037166	0.00647728197326866
CHSY3	119.099219169461	-2.93191606667491	0.832889747536677	-3.52017307854519	0.000431265278213476	0.0030140157885247
CIB1	793.729385156593	-3.30343116013679	0.876217884218828	-3.77010241360446	0.000163180570997172	0.00135766772068647
CIITA	113.266606823615	-3.40272021921391	0.898472304804703	-3.7872288338966	0.000152336791818429	0.00128381831304981
CILP	513.63480226027	-6.64323115680166	1.29185107592789	-5.14241252772117	2.71232736187326e-07	6.57585472703276e-06
CIPC	2360.91038055755	1.20065279432417	0.292549843313821	4.10409652154972	4.0589798568755e-05	0.000431411991541259
CISD1	1661.68240519998	1.27238060484137	0.338161861459367	3.76263780708535	0.000168130609496263	0.00139426392278451
CKB	35572.8318499297	1.39842004201928	0.328401975904297	4.25825708925334	2.06026929501045e-05	0.000245927030111829
CKMT1A	1500.65580134448	1.21678818264619	0.342968358184643	3.5478146995447	0.000388441398241902	0.00278307322736121
CLCF1	147.359195954368	-7.46413757687188	1.47984230835927	-5.0438736172826	4.56200681302135e-07	1.02182890144153e-05
CLCN1	6.42058371270845	-5.83543600526449	1.7658183609678	-3.30466379456279	0.000950903938120216	0.00562039247586777
CLDN15	518.275174037793	-1.90149133696538	0.352660730680291	-5.39184312723835	6.97386383053952e-08	2.09900847970971e-06
CLDN5	526.185820183056	-4.11641619585561	0.995449898704274	-4.13523191997281	3.54596343023648e-05	0.000384561159999802
CLDN7	25.8089021156674	-8.38238275764012	2.0017668989094	-4.18749194134792	2.82054032499751e-05	0.000318172050269937
CLEC10A	25.1753526689935	-8.36629562651568	2.26251153783859	-3.69779136441801	0.000217483522787985	0.00172165234125627
CLEC14A	307.2322688744	-11.944924652296	1.59599051678925	-7.48433310012793	7.19113550118797e-14	1.45447906647028e-11
CLEC18A	1761.09283813592	5.83013386883276	1.55373477020751	3.7523353281552	0.000175194908778062	0.00143985868547138
CLEC18C	914.981172598245	6.44121109889939	1.4030682998315	4.59080366912497	4.41542530810864e-06	6.80708898604731e-05
CLEC1A	30.4314459527712	-8.4547709568192	1.65949298987889	-5.09479160706561	3.4912507155922e-07	8.08717821830466e-06
CLEC2B	73.8060341886161	-9.81455659588295	1.5792644005335	-6.21463802550568	5.14430981269254e-10	3.09669078189046e-08
CLEC3B	276.03527281	-5.65089543551076	1.42904466481385	-3.95431687661551	7.67536312481453e-05	0.000727810101090008
CLEC4F	65.8952009448819	-9.64756886532188	2.02789887684547	-4.75742108025096	1.96081876309826e-06	3.49731219598107e-05
CLEC7A	78.024564648011	-9.99890369031995	1.78616360373309	-5.59797751416623	2.16866871769033e-08	7.61518984097301e-07
CLHC1	525.764226379376	-1.42249019634827	0.458796817822416	-3.10047964826746	0.00193207490707614	0.00989320179000557
CLIC4	6757.11167888215	1.33340728270205	0.317114456526315	4.20481392525667	2.61297036213844e-05	0.000299263525167679
CLIC5	144.276566849371	-8.76420543304858	2.11349508075799	-4.1467829818205	3.37179376749833e-05	0.000369167613426956
CLIP2	3161.67817887422	-1.71205373181952	0.45988796054758	-3.72276266980551	0.000197054732549208	0.00159106946927756
CLIP3	6038.56402177643	-1.48184428226335	0.426903465960726	-3.4711460562367	0.000518242034913615	0.0034789125118363
CLN6	5622.61568455352	1.07590265564661	0.233228900482385	4.61307605284479	3.96753046069955e-06	6.27467129719526e-05
CLSPN	1538.39410073064	1.63052348024125	0.47413673756753	3.43893090547329	0.000584016271492343	0.00382101512331709
CLSTN2	720.833764234241	-3.17968181442546	0.789645485553341	-4.02672068997812	5.65601527014946e-05	0.00056548969280298
CLUH	15302.4611136242	1.63910253083581	0.292033613774064	5.61271871978384	1.99172216520904e-08	7.13001283425098e-07
CMAHP	91.1702979253275	-4.12813748228527	1.12372154386619	-3.67363027328131	0.000239128672735464	0.00186525897984863
CMKLR1	172.241890682535	-4.97921171828784	1.29357454452825	-3.8491880806944	0.000118509988056035	0.00104352765277378
CMSS1	3090.81712494253	1.18371087017952	0.340464006042813	3.47675774581197	0.000507516156226941	0.00342167392528204
CNBP	21451.1057382795	1.33266485588229	0.196699742864033	6.77512251148943	1.24300883703818e-11	1.22639496282606e-09
CNGA3	163.79783858631	5.12564675030603	1.1592683839557	4.42144961533077	9.80409273819129e-06	0.000131769912941377
CNIH2	2462.81754187071	1.96926195594559	0.470014963357354	4.18978566528817	2.79218068809574e-05	0.000316030479000696
CNN1	677.472824834143	-5.29663577155759	1.30628529470258	-4.05473122375119	5.01919807778234e-05	0.000512320158845092
CNN2	2640.49627184315	-3.93197344034298	1.1293283171581	-3.48169206474658	0.000498256315230225	0.00337047900730653
CNNM1	1711.91687614374	1.71854417274852	0.409233013596986	4.1994270150476	2.67591263522428e-05	0.000305434587810645
CNNM4	941.754031422416	-1.1220089951591	0.238109760801139	-4.71215036033806	2.45116407938696e-06	4.22293395823514e-05
CNPY4	456.833758225076	-2.09793275546977	0.520360481574663	-4.03169116363567	5.53769267715683e-05	0.000557240657155095
CNR1	1582.23820890488	2.804657196566	0.711187972635947	3.94362293019498	8.02598200799966e-05	0.000754688573192939
CNTN5	81.9844719021827	-4.54629440370309	0.890402748116978	-5.10588541344643	3.29249170813543e-07	7.68983109569829e-06
CNTN6	13.4341502158868	-7.35469951614449	2.0457830940086	-3.59505342364197	0.000324325016535053	0.00240285633129597
CNTNAP1	1416.57694742156	-1.92662365107017	0.479883972514936	-4.01476973897104	5.95038577177174e-05	0.000590542211088593
CNTNAP3	135.063393387233	1.69280473921366	0.524768402168095	3.22581301050101	0.00125615396027965	0.00700881931051483
COA7	1576.54765320214	1.6268841238138	0.43694174596287	3.72334330341613	0.000196601900060124	0.00158868159433323
COG1	1822.04662222454	-1.33326034506277	0.266270061079405	-5.00717331741314	5.52351874288914e-07	1.19998593011467e-05
COL10A1	142.30037356114	-7.16668791498321	1.45127635492308	-4.93819656791906	7.88483445166085e-07	1.63904071551174e-05
COL12A1	8646.15504740937	-5.8306172656549	1.22400699420755	-4.76354897745479	1.90217413954464e-06	3.41681830785345e-05
COL13A1	108.303368561707	-2.75972839925843	0.826458723814909	-3.33922108840428	0.00084013670138861	0.00509526272613062
COL14A1	5004.98983139843	-6.76345723412294	1.32435856896717	-5.10696830345391	3.27368636021532e-07	7.65474917014047e-06
COL15A1	1418.87354004781	-6.76797622075027	0.96744111346056	-6.99575005298365	2.63843548538936e-12	3.19550875014881e-10
COL16A1	8805.45489858503	-5.62371849998193	1.28702160579295	-4.36956028917408	1.24496965978515e-05	0.000161105286876612
COL26A1	672.767845342686	-4.53395397954856	0.941392963086635	-4.81621826095093	1.46304491102267e-06	2.74504140726758e-05
COL28A1	28.0026728950225	-7.07529086651302	2.07431085366047	-3.41091155842312	0.000647460891726711	0.00415072709859412
COL2A1	2103.0656962865	4.36282916055627	0.913166682462175	4.7776920077644	1.77318702060499e-06	3.20791419309092e-05
COL4A1	19985.9806747444	-4.27254339856255	0.836325102803557	-5.10871117492467	3.24363739885012e-07	7.60093270204537e-06
COL4A2	25980.8074851012	-3.75768705205382	0.697757991488965	-5.38537300595468	7.22945641279365e-08	2.16626645044688e-06
COL4A6	110.624090833307	-4.6025109340078	1.24412254010778	-3.69940322245837	0.000216107025734041	0.00171411007941047
COL5A1	31661.8338439848	-7.43531330479066	1.23720629824976	-6.00976030861561	1.85797816119969e-09	9.37143797716335e-08
COL5A2	11047.6712054884	-4.4681364254682	1.18910461195729	-3.75756378415988	0.000171575640841071	0.0014176016795962
COL6A1	33135.44561096	-4.8025184356758	0.96193310091786	-4.99257009774725	5.95810785413756e-07	1.28337262468356e-05
COL6A2	41498.3435176421	-6.83019887588298	1.19584777785816	-5.7115955745775	1.11921811478219e-08	4.43000109385215e-07
COL6A3	19710.257246254	-7.76629381552249	1.29338978886925	-6.00460424410199	1.91799153871185e-09	9.65007384626514e-08
COL6A6	64.1112876686956	-5.37162357594128	1.47661056500638	-3.63780654374368	0.000274969831253998	0.00209778161693375
COL7A1	1047.12209638508	-1.52713810197572	0.484173755844875	-3.15411168726173	0.00160987462087185	0.008548522993372
COLEC11	216.331008040724	-2.98856769971322	0.894599709681837	-3.34067591054339	0.000835747178743355	0.00508080025165708
COLQ	406.216465315369	-2.62089767006825	0.631542170594066	-4.149996298114	3.3248065169264e-05	0.000365873430964926
COMMD10	770.614749507469	1.81720490363817	0.399800607507211	4.54527799486997	5.48627960765605e-06	8.20165446473911e-05
COMMD3-BMI1	308.366216297411	-25.4064285336107	2.45841723513966	-10.3344656759077	4.92147144378933e-25	8.29514011850692e-22
COMMD8	521.073724375109	1.31743224347847	0.368736310681844	3.57283024566351	0.000353143699942504	0.00257208659526002
COPZ2	471.255920892218	-8.77049112046215	2.03713858366705	-4.30529920290175	1.66760191764535e-05	0.000206419316929589
COQ3	632.273853874206	1.11937882290892	0.348028041481588	3.21634664305676	0.00129833903820064	0.00719457681825922
COQ7	1360.71270519274	1.06111120766891	0.220573221932005	4.81069822698608	1.50403954714317e-06	2.80892925951225e-05
CORO6	542.294257926125	-5.16045327238507	0.738257771942012	-6.99004259556973	2.74802798242689e-12	3.30842940312894e-10
COX4I2	44.0174214314917	-3.57241690777001	0.869684313620204	-4.10771684831158	3.9958955391822e-05	0.000426046300345277
COX7A1	153.386055640168	-10.896196569434	2.88639918333851	-3.77501373764631	0.000159998845763431	0.00133724655140957
CP	93.5008565249369	-5.54514368842617	1.78451923883615	-3.10735999239921	0.0018876637598564	0.00969524814800801
CPA4	21.4057303710701	-7.87574083898347	2.10376970416806	-3.74363259599174	0.000181378815503903	0.00148416068164713
CPAMD8	367.254065396405	-5.26772038312113	1.31097468162475	-4.01817095093903	5.86516406127324e-05	0.000583803190469058
CPED1	127.819099410612	-8.48919896686504	1.99794801972	-4.24895887334184	2.1476633974185e-05	0.000254120824320837
CPLX3	7648.77773071615	3.29831753557588	0.84684449994891	3.89483256462653	9.82665849006842e-05	0.000893276380315164
CPNE5	220.881500477021	-2.48777297580778	0.695075938593212	-3.57913839003385	0.000344728891147525	0.0025193359102574
CPNE7	10613.6854140329	2.49131957330844	0.750831472304519	3.31808090790582	0.000906382258442491	0.00541260335378146
CPPED1	679.925638619587	-1.00910957147795	0.304965158650796	-3.30893396459576	0.000936519229998428	0.00555810972592377
CPQ	321.612841755182	-2.89888612068326	0.926279832626799	-3.12960081670183	0.00175043994789045	0.00914304131093088
CPSF2	2971.15199198024	1.00885040193562	0.258481571956735	3.90298772287134	9.50125238648293e-05	0.000868771838919546
CPT1A	1493.04647023741	-2.29410363901182	0.526884253889917	-4.35409413372055	1.33618285453007e-05	0.000171156646078057
CR1	35.2061758465074	-8.7933523334589	1.96087175395465	-4.48440970997956	7.31160572250471e-06	0.000103680990986899
CRABP2	1839.93440027406	-4.42403157599763	0.966287119072711	-4.57838202401282	4.68586324701999e-06	7.15832855243402e-05
CRAMP1L	3013.55585045767	-1.33604369734766	0.227623249913809	-5.86953967950796	4.37006759333187e-09	1.9598445042734e-07
CRAT	1295.04023579049	-2.32541922337727	0.72498031408557	-3.20756188574632	0.001338652557582	0.0073855937342208
CREB3L1	1114.92488243373	-5.97602176347519	1.27221081088416	-4.69735181649805	2.63556262643202e-06	4.50127997934435e-05
CREB3L4	1171.05638156937	-1.54848493657543	0.355079415289635	-4.36095383144737	1.29496691232206e-05	0.000166721838119834
CREB5	837.784843878636	-2.0899729207283	0.521271383912229	-4.00937589369034	6.08794393210414e-05	0.00060183164208572
CREBRF	452.149920014832	-1.10932459900215	0.318878557488463	-3.47883096229285	0.000503606144451427	0.00339984575356294
CRIP1	324.385542542459	-4.93211059678126	1.09783426360276	-4.49258213220234	7.03647674067508e-06	0.000100936013160918
CRIP3	40.0069916503893	-4.52747238751534	1.01220151531863	-4.47289627509613	7.71672144372731e-06	0.000108765441059811
CRLF1	323.176628054397	-10.92553421423	2.45077844704638	-4.45798526888351	8.27335861447487e-06	0.000114850344088105
CROT	351.099852606915	-2.60798713662476	0.421390384869883	-6.18900485218725	6.05452198611652e-10	3.5495293243824e-08
CSAD	867.06396130168	-2.22286730892821	0.522850054788648	-4.25144319785289	2.1239738272231e-05	0.000252257748851523
CSAG1	12.4329651689759	-27.7661162828777	4.36895349528106	-6.35532429284682	2.07987366829119e-10	1.43575170016579e-08
CSAG3	17.2256081812654	-26.0128945756442	4.36864406817413	-5.9544550138909	2.60939890096926e-09	1.25661195645248e-07
CSF1	630.245078965078	-3.88880429917098	1.04480609227319	-3.72203447886687	0.000197624029357422	0.00159502937660943
CSF1R	585.249940555194	-11.1034788428102	2.17703981161508	-5.10026448922534	3.39179178914018e-07	7.8832477666491e-06
CSF2RA	107.703635317807	-5.50711354749893	1.48772687970713	-3.701696610189	0.00021416260920032	0.00170135621904386
CSF2RB	77.5747502557199	-9.98982734707764	1.63369483517705	-6.11486743544428	9.66372621807399e-10	5.28266287802066e-08
CSF3R	102.29501801499	-5.03289258672577	1.48894328890497	-3.3801774884436	0.000724390344309205	0.00453747881820935
CSGALNACT1	640.882304704037	-3.61119861024103	1.02372489896349	-3.52750881989618	0.000419489785469766	0.0029501392214574
CSK	6750.52509188881	1.02422784910319	0.235845450706321	4.3427924771743	1.40683010159756e-05	0.00017851032393295
CSMD3	52.8691456615109	-5.29210405561556	1.60752295928472	-3.29208614100934	0.000994471463522215	0.00583357883445485
CSPG4	1432.36683441622	-4.94950598765012	0.820325509415471	-6.03358780245286	1.60358794951936e-09	8.21118224480471e-08
CSRNP1	1990.7275938039	-3.95401075566271	1.21039775936449	-3.266703631159	0.00108807523693928	0.0062806534652779
CSRP2	861.907492482265	-1.70991762050994	0.519703361254767	-3.29018002958751	0.00100123301372774	0.00586473760082749
CST7	15.6606145264659	-7.68058359286504	2.11600499707205	-3.62975683114774	0.000283688343323609	0.00215224322282945
CTAGE8	53.0049102721592	-6.37150421434222	2.01723373644965	-3.15853542364214	0.0015856403758902	0.00845758497962952
CTF1	93.3088094833416	-3.14842538196667	0.963228458571075	-3.2686174852405	0.00108074299230892	0.00625138606010177
CTGF	6391.69377670706	-7.57852634114189	1.32475313697906	-5.72070835659527	1.06080850753253e-08	4.24029898682863e-07
CTGLF12P	111.047137385209	-4.31851004613973	1.24848151564448	-3.459009998967	0.000542164777135213	0.00361193174648775
CTHRC1	1184.3912454826	-3.32169992213573	0.995637111292254	-3.3362556341682	0.000849150433258054	0.00513911330433196
CTNND2	1888.55496844887	1.50703123863797	0.480253762421749	3.1379894475757	0.00170111001053624	0.00892751714403371
CTPS1	5019.91816024459	1.33710346560879	0.279283359006824	4.78762311640673	1.68768204810114e-06	3.083564327452e-05
CTSH	573.555691101612	-3.13982336094879	0.80663286245431	-3.89250612899079	9.92139923314648e-05	0.000899899069905824
CTSK	1003.32171528142	-4.465661652734	0.850419556132764	-5.25112765873041	1.51170859981301e-07	4.05056884335263e-06
CTSL	1660.78068917175	-2.56228218832929	0.589527226290969	-4.34633393346389	1.38431769064964e-05	0.000176095657931319
CTSS	334.211904336482	-5.59866067523053	1.02415742138936	-5.46660167499979	4.58745335554794e-08	1.47045691868958e-06
CTSZ	1883.90628370424	-3.09036068560317	0.780518349300788	-3.95936967833185	7.51478377251674e-05	0.000714929522967656
CTU1	1137.02490887753	1.69838315415957	0.338786132669259	5.0131424824806	5.35482143159822e-07	1.16961790794283e-05
CUEDC1	1751.70392599476	-1.69910553182687	0.420408845953464	-4.04155513895857	5.30978921058788e-05	0.000537975615983598
CUL4A	5566.17470157163	1.05366494885202	0.323535400254349	3.25672228764973	0.00112706643478127	0.00643956093499606
CUL7	3367.25607441167	-1.48445886913866	0.339789500031368	-4.36876027364478	1.24953836422584e-05	0.000161489859136305
CUX1	4729.51110239924	-1.0937985776439	0.279961975034817	-3.90695406941558	9.34669120609376e-05	0.000856575334546681
CX3CL1	366.603634443973	-3.51559554188246	1.1252429817161	-3.12429901719615	0.00178229234391955	0.00925748457835565
CXCL10	25.6519880019285	-8.33041818230557	2.31003648963941	-3.60618467269576	0.000310732038858637	0.00231828337069524
CXCL11	32.9517806179262	-21.241830181921	2.81714998336853	-7.5401843378327	4.69307585017566e-14	9.88772418183885e-12
CXCL14	147.0644767044	-23.1391140949427	2.75543355026027	-8.39763096183433	4.55576321780044e-17	1.77404021107823e-14
CXCL16	241.306715435421	-4.75368325942036	1.20884014924775	-3.93243330177155	8.40903157311601e-05	0.000785231175428644
CXCL2	121.454193928218	-10.6168006503103	2.07274387248064	-5.12209964350501	3.02152139351722e-07	7.17292156165251e-06
CXCL3	30.517690373748	-8.58421203095824	2.61323532475369	-3.28489820631341	0.00102019222613349	0.00595681523261432
CXCL9	75.5333943204291	-9.95236189117891	1.98217831717466	-5.02092158154807	5.14241521289416e-07	1.13054880539128e-05
CXCR2P1	19.4808333314169	-7.99831027859256	2.07978911848932	-3.84573138088261	0.00012019338195002	0.00105666588343113
CXCR4	2494.33694494793	-4.20023122656072	0.718231667902319	-5.8480173101083	4.97466795921315e-09	2.18259510071682e-07
CXorf23	592.326457889991	-1.27651488624681	0.386973645636269	-3.2987127176269	0.000971292581879203	0.00571584630814337
CXorf36	347.278625541244	-12.1527144749409	1.50350793125811	-8.08290679569058	6.32409571333604e-16	2.06308322416024e-13
CXorf40A	581.742897703813	-1.31489760596436	0.391740415847035	-3.35655335209986	0.000789204926132915	0.00485033692979773
CYB561A3	1072.08115722818	-1.97211526413443	0.630163969401744	-3.12952717053419	0.00175087879480576	0.00914304131093088
CYB5B	3672.42088375829	1.17706907523731	0.182943137253281	6.43407067851735	1.24231045857195e-10	9.03847889750947e-09
CYBB	218.041317839656	-4.32676099635857	0.859442155041946	-5.0343830250535	4.7939029855871e-07	1.06471325053047e-05
CYBRD1	1193.73191121052	-3.71339033618438	0.998592666212244	-3.71862368093451	0.000200311208993016	0.00161349841222332
CYGB	1951.51730400406	-2.52626020399494	0.634076946756475	-3.98415400042163	6.77209472368438e-05	0.000655684001346292
CYLD	1323.41009550878	-1.14473481886747	0.325052344689164	-3.52169377508148	0.000428799154912424	0.00300411905343218
CYP21A1P	69.6252478168971	-4.20035201193642	1.28094740909273	-3.27909794119608	0.00104139486337779	0.00606485819368823
CYP27A1	311.144496156847	-3.88149480014121	0.887456618466194	-4.37372905827179	1.22141957402632e-05	0.000158260296632008
CYP2S1	102.44184827853	-5.04268844546896	1.44244374022071	-3.49593422943301	0.000472405124448361	0.00323784007017707
CYP2W1	176.256627891872	4.07537051343095	1.30714717952239	3.11775948208068	0.00182231452360714	0.0094169988641998
CYP3A5	35.1200235396519	-4.71683041324634	1.51576963973623	-3.1118385601569	0.0018592614452906	0.00957678297612275
CYP4F35P	16.7329066105944	-7.7783375824137	1.60644214402249	-4.84196558921005	1.28561031169647e-06	2.45309001550687e-05
CYP51A1	4297.30735416454	1.14156910987404	0.349231353180337	3.26880476073564	0.00108002797374458	0.00625025630814244
CYR61	6606.15690926661	-7.15946793522352	1.55528026605572	-4.60332976086706	4.15789087291431e-06	6.5180010881992e-05
CYS1	37.5513744853678	-8.89380590202546	2.18767171663743	-4.06542070932641	4.79458932621735e-05	0.000493665137061298
CYSLTR1	10.9420696105405	-7.00151058628746	2.25210135338746	-3.1088789923936	0.00187798616321746	0.00965780527262558
CYTH1	4367.53895652481	-1.46607022930903	0.306065530222742	-4.79005338576376	1.66736945988481e-06	3.05196513082626e-05
CYTH2	6148.83896726577	-1.22520576254793	0.326172036516782	-3.75631760353217	0.000172431838912567	0.00142293201707286
CYTH4	200.025644754116	-11.3533004755049	1.73047354895187	-6.56080555659545	5.35178693820647e-11	4.21664259515379e-09
CYTIP	26.13700612712	-8.42187604039211	1.90614735136673	-4.4182712497822	9.94935066556024e-06	0.000133266498701638
D21S2088E	101.019904766442	6.59781406967706	1.45172760711007	4.54480168136448	5.49870008872961e-06	8.2078751287561e-05
DAB2	814.521003724024	-4.82567346316569	1.04695150046919	-4.60926170983381	4.04101394670032e-06	6.37547176957571e-05
DACH1	3157.03996025498	3.84390647661295	0.567288406821466	6.77592989807508	1.23608607014864e-11	1.22554298307973e-09
DARC	210.681716185204	-2.77364656736522	0.759539972597688	-3.65174535565143	0.000260464087647016	0.00200538509202457
DAZAP1	10830.3827871203	1.17425019267057	0.255093975427416	4.60320629173262	4.16035766086481e-06	6.5180010881992e-05
DBH	7672.77430111244	3.9709278879112	0.764690569176163	5.19285583996318	2.07092540083703e-07	5.26552678451873e-06
DBIL5P	61.5263120304207	-2.50999856629483	0.702914195792106	-3.57084631569624	0.000355829641158325	0.00258606191953585
DCAF4	2755.64241193334	2.04217510266687	0.303022978277393	6.73934074001948	1.59106882594608e-11	1.51768417631356e-09
DCAF8	3680.20760653098	-1.21435209767957	0.198645766742195	-6.11315366843723	9.76812263878996e-10	5.32533823429018e-08
DCHS2	509.204372684824	3.48713624101514	0.9363549138155	3.7241607744713	0.000195966016696217	0.0015841761205826
DCN	9021.48813455925	-7.63107012788479	1.54378742447182	-4.94308348864521	7.68965331267771e-07	1.60341162785793e-05
DCTPP1	6124.62980448704	1.2835463677152	0.315555362899067	4.06757900079093	4.75041059353385e-05	0.000490213289106202
DCUN1D5	3450.12081274548	1.08859935895864	0.329281532328435	3.30598364038477	0.000946436133568028	0.00560458838085556
DCXR	1750.38899204457	-1.23521380595418	0.380911654260878	-3.24278291865602	0.00118368361506391	0.00667815475544846
DDAH2	3341.13188230979	-2.23943476418728	0.518483270241754	-4.31920351671732	1.5659332581461e-05	0.000195751335471341
DDB2	886.446820568895	-1.43187117864183	0.410868905961217	-3.48498306361736	0.000492168192470843	0.00334158907717868
DDC	2322.75070634806	4.84828299205164	1.07499855131088	4.51003676808637	6.4816390607153e-06	9.46968155170866e-05
DDI2	342.389990890786	2.46464089311125	0.653572054248067	3.77103163620852	0.000162574058772565	0.00135373524608229
DDIT4L	52.8657714194147	-8.05276122066628	1.84645689153882	-4.3611964392817	1.29353166526646e-05	0.000166643130329169
DDN	3789.64456515903	4.06594671376684	0.561080932567879	7.24663141760737	4.27264605041392e-13	6.49763451245654e-11
DDX1	97244.9116883949	-4.85417558343763	1.07822446975706	-4.50200836615344	6.73143313039039e-06	9.71805613813534e-05
DDX10	3066.38391555481	1.08963107880026	0.323050350241718	3.37294504706451	0.00074368793494867	0.00462540964707005
DDX11-AS1	98.7834355355782	-2.25770074586622	0.411826129244601	-5.48216974480819	4.20140815089626e-08	1.37060776225851e-06
DDX12P	1255.93911645318	-1.28207092307508	0.347456122223927	-3.68987863811136	0.000224361061157014	0.00176860483163854
DDX21	12384.3150992265	1.90318388260131	0.382361395542737	4.9774477883675	6.44281532589537e-07	1.37080189370325e-05
DDX25	2002.70207153943	2.32401274488941	0.485037203398625	4.79141131567889	1.65612220506718e-06	3.03687467993551e-05
DDX26B	551.358854711689	-2.02157581993504	0.370162654552124	-5.46131759937001	4.72613669513098e-08	1.50559494905348e-06
DDX43	24.7191690713281	-8.3415235549966	2.24655664043059	-3.71302615072185	0.000204795716636061	0.0016430774155815
DDX5	32673.9954513415	-1.10919677236427	0.246972815121481	-4.49116949093639	7.08331534946205e-06	0.000101392170034126
DDX60L	138.242003365428	-4.8937636899838	1.19388337979785	-4.09902991598092	4.14885412726534e-05	0.000438425933009763
DENND1C	45.0081965149467	-3.9775589759092	1.27798688127226	-3.11236291561104	0.00185596187235244	0.00956643344296648
DENND2D	42.355513287158	-9.04194955830587	1.81731992908391	-4.97543080533091	6.51026873592584e-07	1.38315856568105e-05
DENND3	571.297919600156	-2.49274923200845	0.648839883224443	-3.84185574354739	0.000122107598058042	0.0010682302241877
DERA	945.662924864731	1.01446205186886	0.285312881233342	3.55561251733035	0.000377099513379679	0.00271527759260142
DERL3	2316.33184813714	3.83847550190961	0.724756840525631	5.29622528174519	1.18220974584603e-07	3.29812059579059e-06
DFFA	1853.01011366941	1.66856893582251	0.320623000093314	5.20414610098742	1.94890639189734e-07	5.02147524618034e-06
DFFB	762.394155950476	1.41635172885665	0.301150175668391	4.7031409684989	2.56189404494863e-06	4.38754182498993e-05
DFNA5	516.886836255873	-2.35189414059947	0.411875375190162	-5.71020818982831	1.12838055252393e-08	4.45135856816269e-07
DGAT2	1665.06170711981	1.51958797528716	0.470507352656711	3.22967955061028	0.00123929037051521	0.00693577394411751
DGKA	234.255873932124	-3.1188897945631	0.789574094573787	-3.95009134164499	7.81213743573865e-05	0.000738356503622664
DGKG	53.7015715248193	-5.70773952405041	1.25864650340378	-4.53482332697454	5.7651722979526e-06	8.55512655160597e-05
DGKQ	785.435962161987	-1.57220056195933	0.481734731732775	-3.26362302403277	0.00109997416914111	0.00632766710610013
DGUOK-AS1	10.0590952939457	-5.11071473949003	1.40080417898671	-3.64841482924967	0.000263863347274574	0.00202769759193599
DHODH	912.821666330511	1.0831921322513	0.245663241726725	4.40925603943725	1.0372633342825e-05	0.000137842892241773
DHRS12	352.938554324611	-1.28026582790949	0.308410351304733	-4.15117658176294	3.30770433682685e-05	0.000364984331242007
DHRS2	364.355794624411	-12.2081620783802	2.491307333428	-4.90030351316868	9.5688714016975e-07	1.92577107433566e-05
DHRS3	823.031970222891	-3.18114288951594	1.00261537562639	-3.17284470879822	0.00150953242549587	0.00814398581970644
DHX37	3469.80597409064	1.53344040953449	0.243796822662051	6.28982934556179	3.17815156171666e-10	2.04717495182424e-08
DHX58	103.213207011902	-5.17833235955575	1.14881049441176	-4.50756011086691	6.55773555655867e-06	9.53535293795511e-05
DIABLO	4040.81811236487	-1.01819401908552	0.295898721427189	-3.44102203001934	0.000579521347167142	0.00379948096201057
DIMT1	1626.63284467241	1.26403674231267	0.341864993215446	3.69747346876217	0.000217755969880198	0.00172313468184542
DIRAS2	328.987848405367	-5.23887763977352	1.18610753877973	-4.41686564538935	1.00142432021241e-05	0.000133871832786624
DKFZp434J0226	41.2967605749728	-9.08121402740779	1.86870072656782	-4.85964065743527	1.17599006814336e-06	2.27395555623973e-05
DKK1	30.4060351466618	-6.46170995812056	1.95673579779376	-3.30229046016647	0.000958987087505586	0.00565659750127967
DKK2	133.91145204872	-5.79409420162284	1.50383498663237	-3.85287897483879	0.000116737098195224	0.00103060870715696
DLAT	3131.64437061661	1.32478763000946	0.32658004032872	4.05654806299857	4.9803317567405e-05	0.000509520435568201
DLG2	1106.33114576251	-7.12825249153647	1.01088152159918	-7.05152121117003	1.76972243247233e-12	2.23715036994908e-10
DLGAP1-AS1	29.9319760011096	-5.84582093969919	1.49207515215986	-3.91791320379342	8.93188537843522e-05	0.000824612295400488
DLGAP3	1531.01104087873	2.09126979637068	0.437657522067487	4.77832481089677	1.76761676202145e-06	3.20069978770329e-05
DLK1	25774.9379429217	5.10358526177012	1.58117508695529	3.22771671769606	0.00124782479917043	0.00697196253812737
DLL3	4310.46473744187	2.07621931647336	0.372510325124627	5.5735886402041	2.49544589037279e-08	8.67231762520274e-07
DLX1	707.408380850653	3.75762673916753	1.05125279226965	3.57442735638764	0.000350995242807289	0.00255920323757038
DMKN	18.5372192876479	-6.69446692590265	2.13874125787255	-3.13009668713352	0.00174748775927533	0.00913102299261392
DMTF1	3302.50694257241	-1.25989158660723	0.297969482701632	-4.22825711943395	2.35508565241417e-05	0.00027486418006768
DNAAF3	118.54091318697	5.11335949083097	1.46706277152086	3.48544015300047	0.000491328115932733	0.00333700553151627
DNAH10	117.426242799953	-3.2498119012069	0.999305980123402	-3.25206890166472	0.00114568245216946	0.00650904034189107
DNAH17	146.50053372486	-2.63639895643328	0.487158078084876	-5.41179357385911	6.23965943466213e-08	1.91507362254137e-06
DNAH5	60.437882186607	3.06691095101544	0.59496174517416	5.1548036086214	2.53896882961441e-07	6.25860321235399e-06
DNAJB2	2823.21392860562	-1.84209496799019	0.38857676174289	-4.740620514021	2.13064673516782e-06	3.75060581945207e-05
DNAJB5	2394.0241198012	-2.26165453123649	0.408423799222761	-5.53751895834783	3.06786494806416e-08	1.03432023165866e-06
DNAJC27-AS1	78.3591664118748	-4.7204767971987	1.01808912883106	-4.63660465819788	3.54178901528305e-06	5.69739746212524e-05
DNAJC6	2489.47882539403	1.54925514302072	0.467071843899231	3.31695254864254	0.00091005071286154	0.00543130295613382
DNAJC8	4432.79724254464	1.34031801301795	0.160515312525092	8.35009440490875	6.82084265498851e-17	2.50833388254177e-14
DNASE1L2	194.710337140646	-2.50837823352955	0.428114848366369	-5.8591245856134	4.65313521215962e-09	2.0684464351899e-07
DNASE1L3	30.8374918014387	-8.52253118464906	2.20468340557976	-3.86564853850655	0.000110794392989746	0.000985889745979145
DNASE2	498.051547905847	-2.59953358305677	0.722526929842945	-3.5978362545211	0.000320875518413674	0.00237997996717299
DNHD1	494.418140775774	-1.57560804277002	0.368618188076597	-4.27436326729114	1.91684294161823e-05	0.000232434444467448
DNM1P46	17.5557097944538	-6.64742807337821	2.11952722434633	-3.13627869320165	0.00171106520373343	0.00897045225783109
DNM3OS	552.949629701721	-5.85485170373629	1.15981549199901	-5.04808889355762	4.46251512245997e-07	1.00399144457036e-05
DOCK2	127.299313589094	-4.12121423073749	0.897183626942117	-4.59350138252509	4.35870130752986e-06	6.755486026521e-05
DOCK5	518.12245812933	-4.23997477761901	0.596226131804502	-7.11135348057718	1.14910411042865e-12	1.57039052280607e-10
DOCK6	1836.31531224883	-4.06886362580441	0.961132935910378	-4.2334035946343	2.30180879398465e-05	0.000269579529051149
DOCK9	539.651492222799	-3.16601480787099	0.49937543038179	-6.33994909491333	2.29841091313385e-10	1.55477120832927e-08
DOK1	606.391711571202	-1.89055438704223	0.456615817711692	-4.14036113885992	3.4675946913634e-05	0.00037788561544998
DOK2	78.3789152896567	-10.0042686545851	1.62745996008444	-6.14716730362206	7.88789179981753e-10	4.37097259022217e-08
DOK3	359.789333046153	-1.15454983562096	0.366158548183482	-3.15314183254413	0.0016152330690393	0.0085724754800286
DPEP2	24.9261175983986	-8.34413892339196	1.88062848878881	-4.43688850463276	9.12685361300479e-06	0.000124477236127198
DPH2	3629.21942641747	2.10793422002127	0.475472397682224	4.43334719385768	9.27812730514728e-06	0.000126455123230397
DPP4	35.956563903976	-5.3283005550239	1.5060450924807	-3.53794224464245	0.000403258254233974	0.00285985324338582
DPYSL3	17233.6076427551	-1.35654347202779	0.399587601274275	-3.39485876864499	0.000686640109673517	0.0043467864971069
DRAM1	252.853580567442	-3.21945062204129	0.866386077338389	-3.7159537834815	0.000202438586574514	0.00162658982157497
DRAXIN	263.335169087157	3.63678452122582	0.74761262813846	4.86453061966241	1.14728746092592e-06	2.23125347929689e-05
DRP2	931.198923322158	-2.9038058072485	0.527194158738365	-5.50803865922498	3.6285373257027e-08	1.20822333094702e-06
DSCAM	149.299677687762	-10.8349338006392	1.89957023764773	-5.70388690341679	1.17105792398744e-08	4.58139604846613e-07
DSCC1	1347.02897682923	1.25650693158008	0.386948621033366	3.24721904480371	0.00116538660684345	0.00658963083869603
DSE	768.29577636944	-2.31340697177386	0.549289706063679	-4.21163358103359	2.53530557916086e-05	0.00029285602880701
DTD2	1067.68529721815	1.96428483569392	0.420361653357817	4.67284496576546	2.97055998004406e-06	4.95321897414437e-05
DTWD2	290.406862028354	1.37865259838296	0.351143176289235	3.92618365235543	8.63042701360338e-05	0.000801832874493073
DTX1	1589.7868726126	-3.38183695213241	0.555956453329286	-6.08291698366056	1.1801546133427e-09	6.23232564215915e-08
DTX2	471.328955754085	-1.80114261734669	0.568486045943204	-3.16831456145652	0.00153325527079435	0.00824942059770018
DTX3L	318.368796656437	-2.71386844952383	0.585327240910878	-4.6364977739641	3.54362009658536e-06	5.69739746212524e-05
DUOX1	135.168341689068	-3.14518761566842	0.822875643080909	-3.82219068229143	0.000132271343083923	0.00113940382675274
DUOX2	16.3567969156822	-5.77059136292794	1.77311165953577	-3.25449969938091	0.00113592280355066	0.00647006099404137
DUOXA1	13.3658609047363	-7.37033801691865	2.35336887328639	-3.13182438188122	0.00173723757082316	0.00908881715144057
DUSP1	6463.20692028401	-3.96124118421045	0.9914217805528	-3.9955155937786	6.45536076895599e-05	0.000631364250062397
DUSP10	416.531891406133	-1.68687413751997	0.472308643537564	-3.57155042703724	0.000354874201352826	0.00258138825729945
DUSP16	2703.82068871986	-2.29103984262794	0.371148244831431	-6.1728429934203	6.70728115170309e-10	3.8540189935894e-08
DUSP28	395.940896277297	1.15508484429861	0.32656481034097	3.53707689169747	0.000404581859779451	0.00286622511239901
DUSP4	2370.28151296246	-2.32563152908063	0.741272630620294	-3.1373497860491	0.00170482606567027	0.00894469831497976
DUSP5	621.054799985113	-4.7926098594192	1.01348789006324	-4.72882794792956	2.25819640699602e-06	3.94622678490406e-05
DUSP6	713.146037705621	-3.75608821111747	0.916830360164689	-4.09681918740427	4.18865809688835e-05	0.000441939481834448
DVL1	5794.28541309738	1.34886336968242	0.396866174830075	3.39878643036272	0.000676855476809064	0.00430235036893153
DYNC1LI1	2603.1246574055	1.08208738911781	0.26713090165878	4.05077578969135	5.10481038248644e-05	0.000519104549000356
DYNLL2	5076.74671351526	-1.06252657332072	0.293884477002153	-3.61545660444302	0.00029981869825757	0.00225181321610012
DYNLT3	417.891630709884	-2.20836923237196	0.308822572818682	-7.15093204559419	8.61906532308435e-13	1.21061955017156e-10
DYRK4	421.366689348193	-1.70274299664804	0.298045424200371	-5.71303183471562	1.10980907610418e-08	4.40137223005552e-07
DYSF	603.421594745095	-4.29933432577249	0.839999512609405	-5.11825811948019	3.08370386079776e-07	7.2863311084691e-06
EARS2	2755.78130316209	1.03028914481226	0.242485090763735	4.24887625695768	2.14845550078429e-05	0.000254120824320837
EBF1	2925.07262776589	1.98314499419509	0.529127241306915	3.74795481951908	0.000178282357761738	0.00146166962630276
EBF3	6512.41109762833	5.04183216869356	0.808311390051062	6.23748747172184	4.44654706353552e-10	2.74194697887407e-08
EBF4	1417.19541510934	-1.96564899201506	0.556263546174615	-3.53366494269253	0.000409840273601787	0.00289435383165843
EBI3	14.0314717669276	-7.52117636797992	1.94507588587504	-3.86677785817922	0.000110282798094925	0.000983500826396805
ECM1	659.154938090352	-4.94639450591758	0.915184045668164	-5.40480849653173	6.48776711351582e-08	1.97622857888511e-06
ECM2	317.479244204687	-8.1721582695825	1.43933771215899	-5.67772121896559	1.36500937739384e-08	5.14128112982642e-07
ECSCR	33.9581492191238	-8.76261166099065	1.82409808715757	-4.80380508191043	1.55678387267291e-06	2.88876244116351e-05
ECSCR-2	95.058199477546	-10.1915544376265	1.61515487340564	-6.30995491852558	2.79116759314201e-10	1.84490705029053e-08
ECSIT	6647.893225293	1.15828231013675	0.342873797344839	3.37815930848698	0.000729727923716052	0.00456243492583644
EDN1	56.3984934118626	-4.75648114572479	1.08404871282558	-4.38770056128473	1.14555341721338e-05	0.000150064529899985
EDNRA	817.60294716367	-2.92554007755855	0.834486620397905	-3.50579626568916	0.000455243539305209	0.0031522614946892
EEF1E1	1384.71632851444	1.34522836173596	0.311862984445418	4.31352365888553	1.60672936691302e-05	0.000199617372083432
EFCAB13	87.0004845606376	-2.64186476043254	0.83041477093366	-3.18137977900154	0.00146575343620664	0.00793743748345797
EFCAB4B	338.551372137911	2.50640484665575	0.602183283681149	4.16219598680004	3.15201636110396e-05	0.000350289466591697
EFCC1	23.7184940568995	-5.32220092237615	1.65460935912299	-3.21659060673821	0.00129723564205271	0.00719240353513109
EFEMP1	1644.26339682883	-13.2791410322098	1.67127458587967	-7.94551723840182	1.93382158803341e-15	5.75198168228879e-13
EFHD1	213.61631678413	-3.69101250280784	1.13130653956702	-3.26261041876455	0.00110391158822179	0.00634310107482212
EFNA2	327.491668512847	-4.7329081831271	1.13340849288381	-4.17581852689743	2.96916459673793e-05	0.000332895361051116
EFNA3	1666.99229244788	1.58016496689152	0.436258161309441	3.62208689036008	0.000292235920967951	0.00220386418251222
EFR3B	1472.06848048799	-1.71303403795625	0.522639957068036	-3.27765608960751	0.00104672840216895	0.00608811531637571
EGFL6	103.705997864019	-6.84626623874434	1.94000187227665	-3.52899981004144	0.000417133429942037	0.00293663096206322
EGFL7	725.905450156665	-4.8039313269162	0.74481146103494	-6.44986225136893	1.119518588375e-10	8.23395744308098e-09
EGLN1	2722.92163470201	1.38421285270429	0.32203894440159	4.29827782250504	1.72130324414197e-05	0.000212028498270496
EGR1	11596.997352724	-5.87949944709062	1.13225471648312	-5.19273566406758	2.07226308735139e-07	5.26552678451873e-06
EGR2	386.483062836473	-5.12495788646308	1.17569968966018	-4.35907054457449	1.30616006497373e-05	0.000167949100280729
EGR3	530.388481641912	-8.68121495211848	1.55632714586196	-5.57801422098209	2.43279770797807e-08	8.48375283475248e-07
EHBP1L1	1144.17025448721	-3.63550216677304	0.68793503321348	-5.284659148395	1.25939022784813e-07	3.48460010238799e-06
EHD2	2457.59778859041	-5.37367103116829	1.124260508999	-4.77973831523516	1.7552350363375e-06	3.18398061389797e-05
EHD4	465.369743384858	-2.52815557422509	0.709398451169187	-3.56380193677945	0.0003655218024259	0.00264415020596075
EHHADH	156.762917754309	-3.15498009209964	0.464088939046941	-6.79822298410894	1.05917433697166e-11	1.07114300697944e-09
EID2	1221.41233656749	1.12378478923959	0.240689163561584	4.66902943452232	3.02626022671634e-06	5.03364632776026e-05
EIF2A	6890.12170614322	1.20268339711341	0.267636111818575	4.49372616027498	6.99876171430599e-06	0.000100502007086613
EIF3A	20376.2269460776	1.21971038960398	0.290933052016422	4.19240915100679	2.7600762595647e-05	0.000313273302053623
EIF3I	9018.71567732378	1.35202436683297	0.276188235814536	4.89530034777032	9.81556996295195e-07	1.9559578135041e-05
EIF3J	5291.78792973964	1.28804986240136	0.320238637468822	4.02215632873708	5.76677610375893e-05	0.000575709839460159
ELAC2	5979.55747861472	1.12175047375999	0.197012394233801	5.69380661619071	1.24237795416319e-08	4.78634980969613e-07
ELF4	377.985609914958	-7.3151855587691	1.18730998643077	-6.16114211315585	7.22221390596987e-10	4.09177866840747e-08
ELK3	874.618030019189	-2.55707839970655	0.623148669991484	-4.10348047399587	4.06980815847453e-05	0.000431877963343682
ELL2	273.644108677225	-3.50862667124564	0.718116687220862	-4.88587263557982	1.02971750765059e-06	2.0319089082674e-05
ELMO1	1096.5700416224	-2.23099365797859	0.548623155067711	-4.06653207647287	4.77179198721348e-05	0.000492168611592962
ELMO2	1771.96734803726	-1.00860041015382	0.29925725752869	-3.37034569681948	0.000750739376675401	0.00466496302077931
ELMOD3	622.581460374518	-1.36974822913471	0.29599805567001	-4.62755819809086	3.700022756182e-06	5.90194481597296e-05
ELN	13897.5436627633	-5.73489034459687	1.5350668610707	-3.73592218686607	0.000187028500977573	0.00152410896888493
ELOVL7	44.6978130199057	-3.2972975057525	0.655761939332547	-5.02819286692451	4.95123755473142e-07	1.09103421114723e-05
ELTD1	227.96113568059	-9.70731571164672	1.46172081921703	-6.6410189853124	3.11521904986976e-11	2.64741262616242e-09
EMC3-AS1	1143.27778278114	-1.4117520797972	0.289748127645998	-4.87234237289714	1.10282837307448e-06	2.15459210129421e-05
EMCN	137.007398927363	-10.5263824567634	1.51646309729905	-6.94140363554626	3.88223013003899e-12	4.53884315665714e-10
EMILIN1	7450.2709096824	-3.5318438964386	1.0215327656872	-3.45739658586741	0.000545421534353143	0.00363123632449858
EML1	2102.53464720113	1.73235709988683	0.47547872947806	3.6433955768925	0.000269064838948335	0.00206218470351233
EML3	1196.28652895173	-2.01292178897707	0.634610201969926	-3.1719026620257	0.0015144375795901	0.00816827052927718
EMP1	1575.08504186517	-5.24030112919537	1.24205360608167	-4.21906196603466	2.45320847736608e-05	0.000284510290500037
EMP3	846.236350705483	-2.95886356795233	0.948319037389948	-3.1201140663547	0.00180781019942391	0.00934921224585734
EMR2	55.9973135858448	-5.04932359844523	1.34470124035327	-3.75497801810511	0.000173356692211349	0.00142707059693396
EN2	100.071176428313	4.23317274728437	0.753823244506866	5.61560389405824	1.95876918538256e-08	7.03695657967098e-07
ENDOG	2534.37223197002	1.6501103131584	0.393332589078754	4.19520364946931	2.72626526278783e-05	0.000310481087866817
ENG	3114.46460454482	-6.20885119910832	1.02702106884484	-6.04549545034344	1.48951554070784e-09	7.66588837820782e-08
ENGASE	1765.43090893573	-3.53045960981039	0.422518198071389	-8.35575751748775	6.5014137483478e-17	2.43514063840894e-14
ENO1	96162.6122099073	1.72282750935589	0.38083292468448	4.52384076503693	6.07274196573671e-06	8.93939439585085e-05
ENPEP	364.625080950984	-2.75441599728789	0.755778309239453	-3.64447611636232	0.000267937014260959	0.00205509823680021
ENPP2	1117.37760722103	-3.52750441987076	0.902619831218843	-3.90807325284161	9.30351011529002e-05	0.000853778564391361
ENPP6	128.481508877746	-4.24940311965364	1.32766390330416	-3.20066178577134	0.00137112370364156	0.0075135052912095
ENTHD2	1626.90849521957	-1.57584810368781	0.321992431321483	-4.89405324597351	9.87800943310148e-07	1.96452919168054e-05
EPB41L5	1454.45166059014	-1.79420513574349	0.45829175798147	-3.91498451476851	9.04100102463925e-05	0.000832331755686634
EPC1	1740.66224111029	-1.06656779634584	0.268922351116415	-3.96608088512558	7.30640766399435e-05	0.000699381928120917
EPCAM	586.095534159548	3.19269492626522	0.76408316389998	4.1784652209444	2.93482863927734e-05	0.000329593803764705
EPHA4	219.973587700335	-2.36511049293772	0.750153750439943	-3.15283432436437	0.00161693547659576	0.00857700942817358
EPHA7	555.972559494049	2.23196998778776	0.622730599215556	3.58416623592824	0.000338156673084674	0.00247810031514878
EPHA8	383.882966969647	2.82350713836535	0.712880869278824	3.96069983084511	7.47304246722204e-05	0.000712634403309915
EPHB1	410.20469173457	2.32684889879982	0.62499110014191	3.72301125291463	0.000196860744311147	0.00159013794506281
EPHB6	291.118294697958	-6.95711490538298	0.869426906846896	-8.00195490914122	1.22459232823087e-15	3.75281885315115e-13
EPHX1	1154.8411984783	-2.55138228792176	0.741088854391832	-3.44274815739272	0.000575835283393964	0.00378144300062543
EPSTI1	94.434686350705	-4.74596710563344	1.42607253650904	-3.32799839007584	0.000874723719551571	0.00526552439037204
ERAP2	117.415215240532	-2.95145386885415	0.881720569097802	-3.34738007969367	0.000815792752740059	0.00498496199906962
ERBB3	723.643811233838	5.16739823039831	1.07753207333841	4.79558646861311	1.62199583700851e-06	2.99062615511432e-05
ERCC6-PGBD3	61.1018910029537	-8.65471330117038	2.20345277736928	-3.92779613434843	8.57278305389901e-05	0.000797576403165416
ERG	282.47028937314	-7.31882962299023	1.55010676496835	-4.72150034332613	2.34111236048279e-06	4.05752687258996e-05
ERI3	4697.25402944945	1.37544019514047	0.394809245835895	3.48380948432037	0.000494331231467434	0.00335481837087069
ERN1	401.409587921381	-1.45935525635719	0.39324751407283	-3.71103491854984	0.000206413625226382	0.00165255572588641
ERV3-1	560.149150571399	-1.32176090213664	0.409235372261959	-3.22983053696189	0.00123863611723184	0.00693403102882127
ERVK13-1	467.797578733778	-1.78263365063954	0.351806554863226	-5.06708481123264	4.03954331433653e-07	9.18020259278323e-06
ESAM	615.55597767442	-8.34335446103739	1.18607943772672	-7.03439769348717	2.00123574613303e-12	2.46810940251748e-10
ESM1	293.46102821201	-25.8283752248194	2.31578463002833	-11.153185356664	6.90879959154621e-29	1.74671725673267e-25
ESR1	17.8185759976694	-7.46444072043311	2.30303329726606	-3.24113451998031	0.00119054988597589	0.00671036954437288
ESRRB	209.207711642657	5.25896100911943	1.1080636536896	4.74608204285763	2.07394617968928e-06	3.67001064670263e-05
ETF1	6913.33156748582	1.06181887301378	0.232415428572969	4.56862472312337	4.90934895632763e-06	7.44351514173033e-05
ETHE1	364.870500392269	-3.97497822491928	0.723920317915007	-5.49090573444296	3.9987774774849e-08	1.3151101343026e-06
ETNK2	519.90137817539	-1.67297814365636	0.37273192689099	-4.48842190045514	7.17527196319939e-06	0.000102130225705609
ETS1	1213.52700752997	-2.5709484281518	0.743783779290654	-3.45658039303265	0.000547075994710118	0.00363907428094984
ETV1	3709.35362732208	-5.92748563880229	1.04902208723881	-5.65048697344816	1.59993931763821e-08	5.86238634756349e-07
ETV4	320.89046584335	-3.65889504506375	1.06458870406944	-3.43690951357783	0.0005883921373742	0.00384393390521013
EVA1B	1182.42965726852	-3.55955391103389	1.01113300691972	-3.52036169986932	0.000430958672032293	0.0030140157885247
EVC	905.098951499567	-2.29977699295098	0.624412229184819	-3.68310690511841	0.000230408473930932	0.00180629526888644
EVI2A	51.0865812401559	-5.25974827062989	1.59724760840392	-3.29300744790959	0.000991218488385336	0.0058178714875455
EVI2B	49.8108609340568	-3.60693752085338	1.02433006590015	-3.5212649134571	0.000429493306207138	0.00300589292235115
EVPLL	132.271420695826	4.13881825485267	1.28258374955448	3.22693801187667	0.00125122563509395	0.0069890333320658
EXD3	672.294280600246	-1.94043034077214	0.449055056621882	-4.32114127690591	1.55224244724074e-05	0.000194159899430372
EXOC3L2	101.101062291323	-10.330185109857	1.96444379245206	-5.25858013833151	1.45171919580575e-07	3.9202232916378e-06
EXOC3L4	18.8416379545979	-6.4984797514985	1.90078554731549	-3.41883899563336	0.000628889263145852	0.00405197156943893
EXOC7	8474.50104103437	-1.46398693671822	0.164400661374547	-8.90499420426837	5.3388836672986e-19	3.17600767808181e-16
EXOSC5	3621.37772567068	1.42442575285964	0.261420879329367	5.44878341972444	5.07155248703827e-08	1.59777602185103e-06
EXOSC6	1751.33788299659	1.61348139347151	0.284282805872519	5.67562075560436	1.38186621472805e-08	5.19509778049993e-07
EYA1	2484.54738781992	2.84170527533003	0.859450816039176	3.30641989314314	0.000944963657385984	0.00560001023565453
EZH1	1850.45830573852	-1.18099280593178	0.271082215888258	-4.35658533357492	1.32107203330243e-05	0.000169752345759933
F10	81.4609594808435	-5.20887355944989	1.4502167647801	-3.59178964548774	0.000328414896079951	0.00242448355675524
F13A1	282.251997480378	-6.36054986221923	1.2361966643608	-5.14525726010437	2.67154444978368e-07	6.50236558860708e-06
F2R	2253.07400772007	-2.15145954707169	0.355627048878012	-6.0497635201244	1.45058605413534e-09	7.50372213067554e-08
F2RL3	53.4370015594362	-9.42787876572403	2.02202044769111	-4.66260307925644	3.1223460532124e-06	5.16374254066018e-05
F5	30.8545530187615	-8.27122390233513	2.00313301267436	-4.12914362151732	3.64116911901767e-05	0.000392589738439485
F7	19.7488441749125	-6.6438478544487	1.99698322812765	-3.3269422401098	0.000878045713647883	0.00527610000126027
FAAH2	26.5590916988402	-6.61059315783737	1.71957789859153	-3.84431153904221	0.000120891348259785	0.00106170973606871
FABP4	593.362948205015	-12.9063054083387	2.46114098178512	-5.24403335845372	1.57103776643612e-07	4.18653621395743e-06
FABP5	6562.32137795235	1.6195122302784	0.470889820680018	3.43925937481434	0.000583308076274593	0.00381811946625564
FABP6	573.637663418201	-4.29205625536698	0.829268549423223	-5.17571329378428	2.27041883806488e-07	5.7045330954907e-06
FADS3	603.47845148555	-1.92818543936179	0.450546631505018	-4.27965787452638	1.87180823733737e-05	0.000227792980796545
FAF1	2581.48790226687	1.26199190604628	0.327740429786716	3.85058354523897	0.000117836724203535	0.00103881054999616
FAIM3	31.4060446441152	-8.68649398097864	1.58874092578811	-5.46753334038375	4.56341392767442e-08	1.46507317620862e-06
FAM101A	594.368084617999	-2.56094913149123	0.60650026754115	-4.22250288837254	2.41604301809587e-05	0.000281005670408321
FAM101B	698.109110220109	-3.93099049926439	0.734858808677697	-5.34931398092349	8.82882550043354e-08	2.56937877081682e-06
FAM102A	1208.71220156255	-1.73147202818724	0.502010127843988	-3.44907788140349	0.000562504439419328	0.00371732278860401
FAM106A	55.3796082491794	-9.49170352942939	1.94423060117309	-4.88198443317495	1.05023548776256e-06	2.06434042521726e-05
FAM106CP	36.8841195890833	-7.73229329797939	1.52770292453612	-5.06138541321917	4.16220862288187e-07	9.41664783069449e-06
FAM107A	45.0905674805621	-5.7441901413112	1.42153262381778	-4.04084299232201	5.32594079343033e-05	0.000538831400649635
FAM109A	587.614638941536	-3.30388059846118	0.541313421223159	-6.10345221257528	1.03801613459992e-09	5.58375381340902e-08
FAM110C	21.8134888413927	-7.55137410696198	2.02646590523624	-3.72637609517623	0.000194252494039598	0.00157220926148256
FAM111A	452.795224088464	-3.12120371343913	0.478817498940183	-6.51856651093082	7.09824623066521e-11	5.39733564892611e-09
FAM114A1	745.900123245361	-3.33964320151742	1.03437569329592	-3.22865591599123	0.00124373440156497	0.00695294969763769
FAM122C	149.803496750082	-1.30615558935713	0.364939716752295	-3.57909958658648	0.000344780075130648	0.0025193359102574
FAM124B	18.3247038259601	-7.90554653827736	1.74768602272417	-4.52343638129849	6.08436135700385e-06	8.94998493140072e-05
FAM129A	273.11448416889	-4.29350974204939	1.0120475179201	-4.2423993597387	2.21142718968732e-05	0.000260351142832455
FAM133A	62.2254480717752	-2.85620573833776	0.859037871069565	-3.32488919816954	0.000884536804344332	0.00530722082606599
FAM154B	267.067010185611	2.97003674237558	0.48954573466334	6.06692395025783	1.30383255903008e-09	6.77925895602633e-08
FAM156B	2238.18760322986	-1.24983465873796	0.392063351480081	-3.18783853175693	0.00143340556198662	0.00779985496280372
FAM160A2	1099.74934767189	-1.28909782063571	0.395390009137583	-3.26031966120609	0.00111286712078134	0.00638070443342142
FAM160B2	2472.46083887735	-2.46718340785569	0.460697421123724	-5.3553228100079	8.54038039776819e-08	2.52053401281059e-06
FAM161B	311.215642068021	-1.41941026312932	0.405595315528883	-3.49957262518788	0.000466004641414129	0.00320919641717472
FAM162B	289.464352551401	2.52437078532378	0.783845852474169	3.22049389858444	0.00127969916680278	0.00711080327879532
FAM166B	23.2181187199322	-7.85364404467711	2.21447823020703	-3.54649864584258	0.000390386748750725	0.00279264100173367
FAM167B	106.934386381604	-6.09051366338549	1.17574443585858	-5.18013394546742	2.21726629586004e-07	5.59880500625032e-06
FAM173A	1504.01020163171	1.71834904257192	0.273584349412179	6.28087478784498	3.36673217357181e-10	2.14812381522598e-08
FAM179A	61.1355710859235	-6.45607052241617	1.89402886061138	-3.40864421692719	0.000652865660007625	0.00417875343016273
FAM180A	50.6982249407643	-6.07429362315765	1.82250789925534	-3.33293130067615	0.000859361590707372	0.00519004106707892
FAM180B	8.78984156517296	-6.63545986254864	2.00391062294587	-3.31125539560946	0.000928783989481202	0.00551705872870684
FAM184B	1280.00984249521	2.08260502753138	0.525532161105615	3.96284981522348	7.40603744033424e-05	0.000707151513013465
FAM189A1	190.461571470661	-4.80864956913393	0.731255814182185	-6.5758787497803	4.83666577031613e-11	3.88552489411474e-09
FAM189B	4651.35783871151	1.41653006506419	0.246599744508873	5.74424790214338	9.2330438232872e-09	3.7726776640365e-07
FAM196B	54.1521057580226	-6.04084454287164	1.36103100933875	-4.43843270390038	9.0616307057266e-06	0.000123754586532091
FAM198B	1259.59316544024	-2.84900468930863	0.742621659649277	-3.83641475075497	0.000124843504197326	0.00108699299005386
FAM204A	1756.42271794397	1.25951017299613	0.391984629095417	3.21316214848194	0.0013128215023025	0.00726487762122306
FAM20A	187.19717824056	-6.07130716183385	1.25573772182069	-4.83485289669492	1.33244130852401e-06	2.53051247945601e-05
FAM213B	2620.53625097538	1.72423863533525	0.363774350834944	4.73985763805977	2.13868430396316e-06	3.76148075930077e-05
FAM214B	410.602584480516	-3.20134564527518	0.638535337380105	-5.01357631734247	5.34275621162403e-07	1.16824418525738e-05
FAM225A	143.463685454219	-6.41923477244695	1.31171708746385	-4.89376469499096	9.89251087926043e-07	1.96548059964559e-05
FAM225B	35.7840574834764	-8.87397960866462	1.79493031492791	-4.94391316189955	7.65698211779007e-07	1.59824685566999e-05
FAM228B	151.526632929516	-2.11119156689812	0.47329607102021	-4.46061502760282	8.17247799409044e-06	0.000114033886347908
FAM24B	47.9553858790849	-9.21894100476654	1.85650533815529	-4.96574979629573	6.84361408562275e-07	1.44638389232817e-05
FAM26E	95.7056814469094	-5.32273124206795	1.69978770471468	-3.13140942677981	0.00173969438833448	0.00909696450321952
FAM35A	2849.10517907781	1.15789815757695	0.326766308752227	3.54350533259821	0.00039484532538704	0.00281698114683537
FAM35DP	31.5652418784447	-3.00665361166382	0.736515192367822	-4.08226964334263	4.4598009177993e-05	0.000465688866099167
FAM46A	406.888930727253	-5.64605448703294	1.01390400288329	-5.5686282635999	2.56752592982451e-08	8.87705631737273e-07
FAM46B	55.7315726236446	-4.189618843148	1.13430741592502	-3.69354796092149	0.000221146777266558	0.00174859840382854
FAM46C	80.4232924361325	-5.30467366990731	1.5490855310248	-3.42439043142956	0.00061618026004206	0.0039845968496874
FAM50B	214.640673323574	-3.66164709935337	1.05378520531152	-3.47475660210178	0.000511317066871458	0.00344270938566648
FAM71A	25.5594060613044	-25.6870273642108	4.36841101801761	-5.88017639783986	4.09829491102432e-09	1.85027037657094e-07
FAM78A	130.569458422058	-2.0765263899682	0.565063915037892	-3.67485223300616	0.000237987112205003	0.00185707072972931
FAM81A	226.198837921596	2.82668420232715	0.496174787000183	5.69695251831913	1.21967877322986e-08	4.74408132064368e-07
FAM83F	369.967229797073	8.03947426320508	0.841334505859155	9.55562170244677	1.228441126938e-21	1.30770790702358e-18
FAP	550.653758363949	-10.6811682216282	1.6943260989244	-6.30408055946782	2.89909684220976e-10	1.91000432347019e-08
FAR2P1	132.522320632869	-9.77111591986349	2.80665446653437	-3.48141035398945	0.00049878071033243	0.00337289824379262
FAT1	3701.31658180577	-2.10594555288541	0.412858379175123	-5.10089090862832	3.38058384173367e-07	7.8773835003347e-06
FAT3	1285.91029168434	-3.4760635788416	0.877180527285785	-3.96276874681362	7.40855362442169e-05	0.000707151513013465
FBF1	560.194775166092	-1.65617190839555	0.402065924741545	-4.11915510984962	3.80264120161966e-05	0.000407589936110012
FBLIM1	912.786401504375	-5.25264298382593	0.896971756598271	-5.85597366381564	4.74223370636692e-09	2.09882754803014e-07
FBLN2	5352.81849115479	-5.43560699432137	1.50877591719143	-3.60266023097697	0.000314977122713572	0.00234217914853114
FBN1	6670.37938442852	-4.07425385253708	1.05593557339994	-3.85843033909603	0.000114117583619924	0.00101012789772279
FBN3	1149.32922527742	-4.79425016304122	1.13238978991215	-4.23374548742016	2.29831041604651e-05	0.000269325761732079
FBXL16	5734.03769534342	1.04510330512663	0.295299388941857	3.53913128256561	0.000401446151498019	0.00285200205837686
FBXL19-AS1	469.410037882855	-1.62732050825382	0.447176483740684	-3.63910126633023	0.000273591204600648	0.00208896025075602
FBXL21	58.1369051173693	-9.45306316496558	1.88849127157259	-5.00561655076849	5.56835076291688e-07	1.20830801838287e-05
FBXL7	1488.80259382086	-2.1546009226114	0.376664549917331	-5.72021158636852	1.0639148031443e-08	4.24432757562063e-07
FBXL8	133.89273805599	-5.85173890173028	0.980790169039795	-5.96635150560206	2.42617331430221e-09	1.18530873079895e-07
FCER1G	177.87952483117	-6.77595922722063	1.43426750795684	-4.7243343306809	2.30870333564324e-06	4.01511272533213e-05
FCGBP	369.853991727773	-3.21267910656441	0.74028535239363	-4.33978478187711	1.42622328164448e-05	0.000180744311369306
FCGR1A	81.4040845097558	-10.042554801562	1.94535714953452	-5.1623193221692	2.43908754301475e-07	6.04397226246779e-06
FCGR1B	13.8356416612807	-7.46811075922078	1.67207415740065	-4.4663753256198	7.95559890972759e-06	0.000111665470886988
FCGR1C	16.9515588783284	-7.79166530887201	2.13785710935861	-3.64461463526419	0.000267792754549073	0.00205477096111895
FCGR2A	288.016432642287	-5.0044238801281	1.3851231700577	-3.61298113287618	0.000302696736513541	0.00226669536939018
FCGR2B	57.3508162644788	-6.43895998348516	1.79875378774187	-3.5796783458444	0.000344017395541772	0.00251649035885276
FCGR3A	374.017544753624	-12.2596310118405	1.39831898026439	-8.76740656807967	1.82828636463698e-18	9.58969941636633e-16
FCGRT	2082.05776950015	-4.00183379141386	0.839912749994231	-4.76458273962545	1.89244852422203e-06	3.40539713976109e-05
FCHSD1	513.829258632398	-3.03992680623741	0.895496134078286	-3.39468445541234	0.000687077392706952	0.00434737399353364
FCN1	28.1689877129488	-8.52922108450975	2.02277285618756	-4.21659854610926	2.48014930579164e-05	0.00028714081201455
FCN3	20.908644158131	-8.09723215335356	1.84143342701945	-4.39724403529469	1.09634057254147e-05	0.000144586827278376
FDFT1	6861.20649092241	1.44142625847109	0.286237194052066	5.03577553310175	4.75918002817603e-07	1.0601230754393e-05
FDPSP2	17.2467845253243	-5.50610537984577	1.67594919939351	-3.28536532123903	0.00101850220893671	0.00594866464855731
FDX1	1251.40911000178	1.34311734001426	0.15249269874038	8.80774850932979	1.27684506005082e-18	6.97985626610485e-16
FECH	1867.67173288547	1.63824608948682	0.253495600620993	6.46262138464564	1.02904538937734e-10	7.59615768085624e-09
FERMT3	253.508747723888	-5.01729087858432	0.862398226569166	-5.8178353387209	5.96145826801768e-09	2.56000965878823e-07
FES	446.322038671277	-4.31305273350454	0.864423783265858	-4.98951187715996	6.05320526904593e-07	1.29832587244669e-05
FEV	1355.49550038675	-4.22486723383795	0.673342603261726	-6.27446891578276	3.50829709041915e-10	2.22441432447704e-08
FFAR3	16.5030841437153	-7.67104339568399	2.31380104189457	-3.31534270094496	0.00091530837805096	0.00545463384044158
FGD2	86.9249181104468	-10.15451211185	1.60408291011537	-6.33041599521784	2.44501105298177e-10	1.64294995208004e-08
FGD3	102.235801623889	-2.7073882625579	0.858993767193502	-3.15181362887353	0.00162259803234563	0.00859988591250702
FGD5	560.917173264987	-3.75770480965846	0.922964403592459	-4.07134315801598	4.67428301849131e-05	0.000484333604494686
FGF12	424.814242447215	3.2160100601497	0.80521487092913	3.99397747887937	6.49740378212328e-05	0.000633943506498916
FGF17	251.64630422493	-2.83450395687763	0.710589458366115	-3.98894737813184	6.63671406665861e-05	0.000645356628424216
FGFR2	537.128931686386	-3.93814681853051	1.01495276211033	-3.88012818482522	0.000104401428753654	0.000939752246538234
FGFRL1	1294.76923041467	-3.55604569444378	1.03973533622939	-3.42014507974675	0.000625877471229783	0.00403667019550178
FGL2	151.406754558488	-6.47574352456264	1.32359063526585	-4.89255767759491	9.953393322705e-07	1.97563624479913e-05
FHL5	35.703421961089	-8.62847055832806	1.93452558180428	-4.46025146396901	8.1863543447623e-06	0.000114033886347908
FHOD1	1134.65012896495	-3.02628056863199	0.649981197754672	-4.6559509399443	3.22488726311845e-06	5.29866529519365e-05
FIGNL2	184.903455261749	-3.34389037708746	0.863143642595061	-3.87408330672978	0.000107026799508163	0.000959266567298086
FILIP1	106.673088695851	-4.27291432102133	0.953414000822024	-4.48169873458672	7.40512297774027e-06	0.000104811768612858
FILIP1L	556.334468451412	-5.23712833766611	1.19682655209772	-4.3758457133883	1.20962555866268e-05	0.000157033931639996
FKBP5	4711.39131811522	1.37701704949396	0.241957112204923	5.69116169781241	1.26177946249759e-08	4.81523611480683e-07
FLG	34.613584360714	-8.8252152870749	2.47643789395237	-3.56367317291772	0.000365701240732354	0.00264450242940743
FLG-AS1	21.3494758097524	-8.12853423201014	2.11319952627213	-3.84655312049477	0.000119791168555673	0.0010538913332784
FLI1	220.893525136765	-8.18633106834032	1.31795442248021	-6.21139162986741	5.25174038620616e-10	3.14265387726053e-08
FLJ13197	102.889396511221	-2.22209069054465	0.710673403022415	-3.12673962623949	0.00176756393507013	0.00920225177624929
FLJ35934	79.3614894344771	-2.13367488394996	0.653629932279997	-3.26434696236639	0.00109716716982302	0.00631690952941657
FLJ39095	77.8611063458819	-3.03780120981503	0.758934559475849	-4.00271824742447	6.26188583411532e-05	0.000614947643297529
FLJ39632	872.64560057529	-11.6444967488282	1.21369848318445	-9.59422534522401	8.45498250843136e-22	9.50058201197403e-19
FLJ41200	23.9578069174942	-8.25675720918187	2.11787639236713	-3.8986020331212	9.6749632262733e-05	0.000881864831972077
FLJ42627	1614.44085867432	-1.87044866783033	0.327211830927867	-5.71632346705295	1.08853441065531e-08	4.32548074458041e-07
FLJ44342	1077.98689526719	-1.74363560083994	0.406552544955336	-4.28883208942033	1.79615091252861e-05	0.000220042085746842
FLJ46552	65.2239898483849	-6.84655152965099	1.94599612482401	-3.51827603473269	0.000434360289893096	0.00302839407906851
FLNA	29931.0154970096	-2.2826648955532	0.700381628627578	-3.25917300261881	0.001117375075341	0.00640067958761328
FLRT1	472.097110679736	-1.98791035183229	0.447717731813844	-4.44009743321679	8.99181585638081e-06	0.000123240332485406
FLT1	570.876513760278	-8.37892016296767	1.24528728417091	-6.72850375128192	1.71416579597249e-11	1.61259150648091e-09
FLT3LG	88.613834608169	-3.4814364364642	1.05671428736541	-3.29458632109921	0.000985666659442933	0.00578864513759952
FLT4	567.479918181606	-4.09888749171305	0.779850539147374	-5.25599109823587	1.47229411645653e-07	3.96519584546602e-06
FLVCR2	40.2518698723773	-4.33639924288751	1.08275861657336	-4.00495472999426	6.20293591345752e-05	0.000610679449862792
FMO1	59.2333226674203	-8.42382403756564	2.44377833717501	-3.44704914902532	0.000566745468489351	0.00374118598096136
FMO2	45.4868889196235	-8.89717871452021	2.01065445618003	-4.42501628620149	9.64350076682763e-06	0.000130206573104043
FMO4	29.2457973177959	-6.19448775357535	1.72712182517577	-3.58659572433169	0.000335023114906081	0.00245959256700196
FN1	57432.7567699863	-6.03969048519874	1.12784549369048	-5.35506904002954	8.55237552794259e-08	2.52053401281059e-06
FNDC4	556.328769114992	-5.03411540492311	0.66240399069881	-7.59976611797329	2.96666421011329e-14	6.52214677323385e-12
FOLH1	45.1053280824223	-9.20906126318901	1.49778101451535	-6.14846975221464	7.82340426944313e-10	4.34714765807024e-08
FOLR2	340.348701782849	-12.1236824292656	2.49161582130796	-4.86579123698988	1.13999802023306e-06	2.22134874347147e-05
FOS	12653.2352693479	-7.88585321692233	1.30164976727613	-6.05835257315373	1.37522707066456e-09	7.13213916186189e-08
FOSB	7207.85046942355	-11.4232306790906	1.99094966883437	-5.73757883381276	9.60395800809098e-09	3.9005954753343e-07
FOXC2	36.4470654623718	-5.92339111100668	1.40303648271411	-4.22183684029953	2.42319494496341e-05	0.00028119071116942
FOXD1	202.354768323133	-6.64687367202807	1.69398016357714	-3.92382025182162	8.71557738673665e-05	0.000808258909785123
FOXD3	168.720245839943	5.88408132571351	1.47805804226335	3.98095416923088	6.86391838275169e-05	0.000662987646654898
FOXF1	72.4576891455153	-7.7340553868168	2.1018329138342	-3.67967184066415	0.000233534279180688	0.00182791955133438
FOXF2	88.5699651959743	-7.41285375714269	2.06302005253438	-3.59320489785648	0.000326635534807614	0.00241643391624682
FOXG1	45.1433703409934	-17.2355779627873	4.3838454851509	-3.93161164579549	8.43782942104897e-05	0.000787193440360408
FOXJ1	124.287705012899	-3.46162870317533	1.0440768581575	-3.31549222275086	0.000914818865695047	0.00545332342397525
FOXO4	470.829396054045	-1.38179727520247	0.39037551575943	-3.53966173445675	0.000400640195210397	0.0028483032878533
FOXO6	826.245584276442	1.94739416009102	0.53161110432871	3.66319315799486	0.000249090559027816	0.00193030867697188
FOXP1	1725.43786368666	-1.12675042727904	0.357523126638325	-3.15154557377451	0.0016240881559495	0.00860366868576075
FOXRED2	5036.04181081842	1.3260311396958	0.233469972011775	5.67966461926388	1.34959105074919e-08	5.09269190157708e-07
FOXS1	259.820750635797	-3.99668015201982	1.14371103320367	-3.49448421497224	0.000474978696107685	0.00324887355680556
FPGT-TNNI3K	16.0838626675357	-7.10515394393256	2.17145391800662	-3.2720721747828	0.00106762317721875	0.00618909325950888
FPR1	47.9227666180664	-9.29445265917588	1.86461434663196	-4.98465147818066	6.20735994595078e-07	1.32436774543038e-05
FPR3	117.263669344897	-10.5803802817761	1.7877848274269	-5.91815084201386	3.25581305776437e-09	1.51732891489268e-07
FRAT1	191.112505198996	-2.27045621298764	0.71398706139877	-3.17996828757596	0.00147291170328935	0.00796553799752149
FRAT2	1213.95012539136	1.13364057198319	0.286914863528549	3.95113922660332	7.77800568607263e-05	0.000735818255409284
FREM1	146.865947521446	-6.41462608008786	1.24031249882729	-5.17178218082369	2.31871782796198e-07	5.79549190837823e-06
FREM2	281.77085634233	6.26151237985073	0.941737305883726	6.64889491021589	2.9530173837365e-11	2.54160551504061e-09
FRG1B	123.926799371723	-4.26584869158504	1.06302454827855	-4.01293525957901	5.99683644781781e-05	0.000594568696046877
FRRS1	41.2442377651781	-6.47030598952795	1.58473015711471	-4.08290708703891	4.44758082958735e-05	0.00046489286748958
FSIP2	249.799451453691	4.11457520129073	0.612298442254161	6.71988513663865	1.81867868556617e-11	1.67966187645029e-09
FSTL1	12398.7486226629	-4.9065279042379	0.974376063709574	-5.03555874059357	4.76456988069778e-07	1.06015611008794e-05
FUCA1	371.187177728795	-2.9704025398363	0.609620289820075	-4.87254540152033	1.10169527423129e-06	2.15459210129421e-05
FXN	788.470063493504	1.15764650656474	0.316878200014349	3.65328541538145	0.000258906166979682	0.00199414932723955
FXYD5	499.020459768266	-5.02615226859668	1.05905095065596	-4.74590223018404	2.07578966668042e-06	3.67001064670263e-05
FYB	63.4073253861034	-9.6880948373237	1.64684898417987	-5.88280706390838	4.03366038332785e-09	1.83336662726268e-07
FYTTD1	3576.3520898617	1.36686940473447	0.160287994123538	8.52758444079716	1.49435242265028e-17	6.57060263054883e-15
FZD10-AS1	93.4871869006665	-5.38072588663922	1.44370793968117	-3.72701828309367	0.00019375840825991	0.00156883809666331
FZD2	1510.17777744277	-4.69819708049615	0.61291342954897	-7.66535183272693	1.78341640475991e-14	4.3459494220089e-12
FZD4	873.270555147811	-2.17721130910998	0.668984977471127	-3.25449955145509	0.00113592339512711	0.00647006099404137
FZD7	1049.18448793169	-3.03994092423229	0.956725086845596	-3.17744456169246	0.00148579092651389	0.00802660450845887
G3BP1	10430.2813003978	1.0516156403244	0.318170437396536	3.30519594758507	0.000949100203829344	0.00561465361879272
GAB1	913.668863078153	-1.29497684678883	0.338323084434829	-3.82763372163061	0.00012938109690292	0.0011178394130536
GAB3	110.517442935212	-3.69842136209944	0.833006709370353	-4.43984582656601	9.00233458027385e-06	0.000123240332485406
GABBR1	3109.43331748523	-1.80911838924427	0.397810169357523	-4.54769266498656	5.42372610477805e-06	8.13197065939517e-05
GABBR2	505.54489521205	2.58966940139052	0.654377049975836	3.95745755674981	7.57517419745198e-05	0.000718983919838872
GABRA2	111.327041285157	-5.79278826790023	1.66115183536627	-3.48721179158373	0.000488084671491807	0.00331943529441604
GABRB1	10.2843813356084	-7.05801398762198	2.2685873889107	-3.11119334530508	0.00186332893650773	0.00959462603610115
GABRB2	422.852635569349	4.00868939552882	0.96636923276092	4.14819642392379	3.35104829602171e-05	0.000367760731607895
GABRD	98.36392098831	-4.77721258130721	1.15963455997643	-4.11958451928537	3.79556182411395e-05	0.000407046836980535
GABRE	200.215985772265	-10.9358343948928	1.67627951402921	-6.52387284063785	6.85148017336309e-11	5.25445113095763e-09
GABRP	285.324928276071	7.00884921404291	1.33513505944153	5.24954323121036	1.52476814228903e-07	4.0793598473463e-06
GADD45B	1864.09145452905	-8.11577007136483	1.80204452088072	-4.50364570759794	6.67975319793488e-06	9.66414078551008e-05
GADD45GIP1	4832.18163281815	1.36718421016856	0.27862524225367	4.9068928540359	9.25305477802747e-07	1.87071999411069e-05
GAL3ST4	654.904329903005	-2.89106220086033	0.381927291115142	-7.56966644729439	3.74183744600098e-14	8.05131959391657e-12
GALC	824.3984345417	-1.08334102938965	0.245096877417914	-4.42005235155423	9.86769932071712e-06	0.000132388534577836
GALM	294.963300993623	-3.47303633085717	0.935883934357035	-3.71096906716664	0.000206467335079352	0.00165255572588641
GALNT10	1093.35838331206	-3.71660521185609	0.932237154425564	-3.98675937148871	6.69818969052234e-05	0.000650396469901607
GARNL3	1426.19565695151	-1.31567208892107	0.382388814560129	-3.44066572772144	0.000580284944200083	0.00380325446577799
GAS2L1	467.555370584249	-2.59973443985044	0.714142952629499	-3.64035580030319	0.000272261552939898	0.00208037860587925
GATA3	8470.38223258482	-3.09822266675965	0.728890985229566	-4.25059814093304	2.13200391100366e-05	0.000253062858591315
GATA3-AS1	1075.78221754541	-3.14502414340651	1.00626233146689	-3.12545152994231	0.001775323242961	0.00923076810080444
GATA4	13.0616558717144	-7.42211339991543	1.73940042495545	-4.26705276912045	1.98072320407991e-05	0.000238749150928011
GATA6	340.257827645042	-8.97587153676507	1.69569639940281	-5.29332464226861	1.20112415552713e-07	3.3462723374231e-06
GBAP1	390.261731484586	-2.86792675487754	0.586222896997445	-4.89221210834084	9.97089028411316e-07	1.97716889104385e-05
GBP1	230.034653362915	-6.82710508749213	1.40493396813205	-4.85937790839325	1.17755172620962e-06	2.27476967595459e-05
GBP2	256.616596764292	-8.54438362472472	1.11793906544528	-7.64297794828511	2.12254354475059e-14	4.93454778576155e-12
GBP3	114.08608213849	-6.06551465846264	1.32101830858778	-4.59154473411267	4.39977309319282e-06	6.79830485736577e-05
GBP4	139.919304877424	-9.00605664451633	1.26390456311248	-7.1255828227553	1.03641187159246e-12	1.42601813026049e-10
GBP5	20.0541732449754	-6.22275229067324	1.71696617245207	-3.62427192248421	0.000289776607177975	0.00219021736053128
GCH1	313.178160426383	-3.10231830956738	0.967948373250139	-3.20504522276384	0.00135041261641294	0.00743020826430036
GCHFR	166.76234422587	-3.97879948528012	0.936877815840812	-4.24687127606848	2.16776419994853e-05	0.000256105132641116
GCK	1429.59833466547	3.64056796159819	0.688676511678766	5.28632514665512	1.24797990690081e-07	3.46181926665327e-06
GCLM	363.671714315938	1.44194018729656	0.307038663702546	4.69628212261073	2.6493955000776e-06	4.51826925670907e-05
GCOM1	31.4188952198337	-7.82618475441721	2.26696937926655	-3.45226751891517	0.00055589628248037	0.00368520426399475
GDF1	1600.78473502076	1.76503475329434	0.512365406606881	3.44487494771205	0.000571323642512249	0.00376158593536873
GDF5	18.7456823034147	-6.51581600513001	1.82275909034918	-3.57469949793628	0.000350630375244659	0.00255746482859663
GDF6	199.438039959916	-4.2709625698204	1.21792899520814	-3.50674184342783	0.000453629009404758	0.00314215765213036
GDPD3	219.342441920772	-1.96421453536656	0.477252243366937	-4.1156737609222	3.86050032759756e-05	0.000413353518401208
GEMIN5	4227.72708152623	1.48924920823826	0.367966272585403	4.04724378072618	5.18242601174943e-05	0.000526203556795401
GFPT2	475.222626480906	-3.4743805595575	0.8349366011029	-4.16125075241408	3.16509318718907e-05	0.000351356612536148
GGA3	2481.91011387105	-1.43522651761672	0.170320549901901	-8.42661979686754	3.55793538375682e-17	1.46862859330338e-14
GGCX	981.354821261471	-1.12472399859562	0.327892496666677	-3.43016083023996	0.000603223587538082	0.0039142766382885
GGT1	164.671722285931	-2.86760805739285	0.606866963349733	-4.72526637727068	2.29813905766115e-06	4.00708280864262e-05
GGT5	535.580835186684	-7.54868118374413	0.941584670225874	-8.01699668913822	1.0836204129137e-15	3.42457913618632e-13
GGTA1P	73.7811334421955	-7.7067142763514	1.6189745339437	-4.7602442872146	1.93358777486064e-06	3.4583061385842e-05
GIMAP1	60.8470900645431	-9.6268700684867	1.56752218942036	-6.14145696530558	8.17679797441474e-10	4.50637372835184e-08
GIMAP1-GIMAP5	46.4945546629371	-9.25086176604918	1.66369014942443	-5.56044752038088	2.69083759009948e-08	9.2402175037949e-07
GIMAP2	32.29266465189	-6.7769926268367	1.93741128119429	-3.4979628190557	0.000468826486933608	0.00322423819269607
GIMAP4	135.292586581217	-10.7932211831604	1.42072914665692	-7.59695907454116	3.03170361231654e-14	6.59346637233487e-12
GIMAP5	68.8362999073601	-9.81788457265223	1.49784250595603	-6.55468417648207	5.57597582986935e-11	4.37130570290455e-09
GIMAP6	118.916830804317	-10.6018251253306	1.50222421310723	-7.05741861489613	1.69624048518e-12	2.19924102905453e-10
GIMAP7	51.7088206545403	-9.40612854019274	1.48247974270422	-6.34486142996788	2.22625738668597e-10	1.52638243739358e-08
GIMAP8	101.802405846053	-10.3802419614786	1.44076820889221	-7.20465783282364	5.81897852336971e-13	8.40676140097684e-11
GIPC3	101.327005532563	-10.3429244806749	1.86359744771195	-5.5499778095176	2.85705860204545e-08	9.76129514948839e-07
GJA4	242.428645064654	-11.5767232687042	1.61782543617251	-7.15573077902195	8.32283423272288e-13	1.17718633000736e-10
GJA5	142.270945562696	-10.7915633187801	1.38839143541555	-7.77270951369	7.68247858091666e-15	2.07181082370161e-12
GLB1L3	159.235028302839	-4.16572017658729	1.23440799707243	-3.37467043835334	0.000739041363007892	0.00460314089642181
GLIDR	290.055189761974	-1.59148965100824	0.393398333467168	-4.04549159367769	5.22134394286459e-05	0.00052962338309117
GLIPR1	226.177309382686	-4.66176234448294	1.12331257239044	-4.15001350386612	3.3245566052585e-05	0.000365873430964926
GLIPR1L2	16.5055441101527	-7.75888365903957	1.82831192219705	-4.24374176246462	2.19823305243789e-05	0.000258948524860854
GLIPR2	1236.53810065627	-4.00570219728544	0.752154074204603	-5.32564049662489	1.00597923157372e-07	2.84572530598743e-06
GLRA1	52.5324064556572	3.85830344559633	0.612444958678464	6.2998370562504	2.97958703719424e-10	1.94292225859352e-08
GLRA2	313.306183401637	-4.75124443366728	1.42041094363689	-3.34497875769808	0.000822888725757074	0.00501798383265148
GLRX3	3461.20083096017	1.61006341209433	0.343662065365474	4.68501930925102	2.7993354057206e-06	4.72615675426585e-05
GLRX5	3580.72967567154	1.46452295655689	0.18228328507585	8.03432391482017	9.40963074241504e-16	3.02093954596963e-13
GLS	6173.34306393039	1.24869356195045	0.320937371708475	3.8907702001271	9.99265350154449e-05	0.000905111552719386
GLT8D2	402.726523701053	-4.71663264659864	1.28190161539684	-3.67940299781782	0.000233780589733307	0.00182847881204404
GLUD1	6632.43523775041	1.5269963660722	0.221944387952313	6.88008550322204	5.98166469282438e-12	6.6475357185201e-10
GM2A	1075.94493578723	-1.89807467067767	0.554790693568488	-3.42124461113253	0.00062335239329202	0.00402345990619566
GMFG	119.816939924796	-5.62166686732436	1.26038219930042	-4.46028741951822	8.18498100492264e-06	0.000114033886347908
GNAZ	3339.96039352325	1.30844443042583	0.387727610153965	3.37464858359261	0.000739100050070219	0.00460314089642181
GNB3	727.98563918118	-1.77702877819518	0.401686553445791	-4.42391900587978	9.6926370558256e-06	0.000130585232573098
GNG11	378.79487572458	-6.92976212641463	1.16214943838053	-5.96288385775184	2.47824577767073e-09	1.20203834770188e-07
GNL2	4299.3040779437	1.69683385445944	0.185716391630769	9.13669407185656	6.43906119224709e-20	4.91297645582007e-17
GNL3L	4206.83459401855	1.53023999529038	0.311272737399171	4.91607459129333	8.82967661985318e-07	1.80392969003182e-05
GNLY	13.9969437641356	-7.52040652435012	2.13023645121568	-3.5303153882558	0.000415064565982574	0.00292308353466697
GNPNAT1	2258.98185564449	1.10083832631154	0.183501239444271	5.99907842391369	1.98440508387908e-09	9.93479634320256e-08
GOLGA1	764.300060058507	-1.29272954834138	0.250011517745551	-5.17067997506041	2.33243712770603e-07	5.80517649708068e-06
GOLGA2	2725.79736276063	-1.34438890634413	0.388608888501032	-3.45949088177009	0.000541197600815954	0.00360738316507512
GOLGA6L4	44.2999128878403	-5.0724496335909	1.32212078824694	-3.83660076952327	0.000124749021603733	0.00108699299005386
GOLGA6L5P	215.211516004201	-1.80740076759121	0.442989568285849	-4.08000751481566	4.50342448758529e-05	0.000469274928829985
GOLGA7B	578.511928536359	-2.20729998085848	0.624193861991375	-3.53624108672985	0.000405864121993683	0.00287229101869987
GOLGA8K	37.8471159649555	-4.98674075912379	1.19741090068324	-4.16460277443473	3.1189510814071e-05	0.000347378329143943
GOLGA8M	28.7953073495172	-8.33171459273146	1.83960262124128	-4.52908388829626	5.92399772981134e-06	8.77150644825506e-05
GOLGA8N	192.408349635871	-3.53697907420641	0.955572075605684	-3.70142573700107	0.000214391406664061	0.00170250513984582
GOT2	12900.9561703833	1.52734732724232	0.220455497491604	6.92814352384425	4.26399040015498e-12	4.8492881572174e-10
GPATCH8	4595.43606790883	-1.12328884547446	0.260228031923474	-4.31655589588745	1.58482562789232e-05	0.000197690797644182
GPC2	4397.20234163569	-2.54680850356343	0.499364711274667	-5.10009707546716	3.3947932387775e-07	7.8832477666491e-06
GPD1L	2140.10473073291	1.17638914095848	0.306024455418529	3.84410173804447	0.000120994805776643	0.00106170973606871
GPIHBP1	99.192217132299	-10.2846335741175	1.91133631157794	-5.38086024516891	7.41307302293665e-08	2.21145744781588e-06
GPNMB	1112.91018706682	-7.27830675308954	1.06581608302509	-6.82885806379616	8.55932057329962e-12	9.06391716835382e-10
GPR114	36.3941982573716	-8.88198679459083	2.1902537679562	-4.05523182954225	5.00846038382114e-05	0.000511621816783668
GPR116	932.22910777757	-8.32953516917751	1.18067057097545	-7.05491893669866	1.72701372797196e-12	2.22487768547521e-10
GPR133	186.130390167002	-5.45523532343221	1.4353020559036	-3.80075768789855	0.000144254314871822	0.00122901759587088
GPR137B	261.880109753232	-2.03611089593345	0.378943679320984	-5.37312272784676	7.73846195205053e-08	2.3017372270908e-06
GPR143	182.174159304387	4.37620002021607	1.23623675189346	3.5399368393743	0.000400222802717071	0.0028473587207447
GPR150	55.2401618645671	3.58283030981269	1.03679179740948	3.45568928956105	0.000548887640193869	0.00364710953040775
GPR158-AS1	49.1209997250074	3.47825165722232	1.04540764806322	3.3271725758524	0.000877320224259507	0.00527487480852342
GPR160	24.8951274732573	-5.29695774489393	1.58632573511635	-3.33913623642085	0.000840393377552248	0.00509526272613062
GPR173	4118.67615416537	-1.81917244084752	0.285303501085936	-6.37627100236519	1.81451729084114e-10	1.27876051305062e-08
GPR176	525.267121751785	-2.38953427697709	0.67526488780596	-3.53866211634527	0.000402160253796571	0.0028551209973033
GPR179	327.353142298553	-5.05617243994785	0.884016981257133	-5.71954221146026	1.06811437734449e-08	4.25269318822235e-07
GPR183	111.682317422689	-6.60804192646223	1.84279411891014	-3.58588181862135	0.000335941081326116	0.00246543697783092
GPR26	989.613548243667	3.72042464609325	0.632414869806625	5.88288609853663	4.0317339633363e-09	1.83336662726268e-07
GPR27	471.409015523889	1.51794782609203	0.455938815468531	3.32927966339553	0.000870709270581548	0.00524760599129392
GPR34	39.8450949559181	-7.19743642665	1.69031196266885	-4.25805211440728	2.06215882067469e-05	0.000245927030111829
GPR35	109.69138771834	-1.77878965516035	0.388156218856883	-4.58266432107896	4.59088691073678e-06	7.04013964554463e-05
GPR4	189.667726575248	-5.43360629224373	1.32990103253501	-4.08572229009131	4.39399093886134e-05	0.000460242675967941
GPR64	36.6934017021575	-7.36737481204356	2.12926637893843	-3.46005313610252	0.000540068804439709	0.00360271492038178
GPR65	19.9971709269804	-8.03382242797245	1.7543748663284	-4.57930775352808	4.66517353705817e-06	7.1321088405547e-05
GPR68	252.689895082622	-5.59285785906641	0.994814821948505	-5.62200897661728	1.88749454465136e-08	6.81722583216401e-07
GPRASP1	2532.1474706133	-2.34125412261041	0.418119233692369	-5.59948917426024	2.14984357793157e-08	7.57429153929505e-07
GPRC5A	67.8481090416421	-9.3809412958842	1.71055616005277	-5.48414691955791	4.15469384708291e-08	1.35975465616665e-06
GPRC5B	557.231891825512	-3.35798148525977	0.597474055876977	-5.62029673461034	1.9062975561447e-08	6.87286530669924e-07
GPRIN2	124.848623430836	-4.21512845889184	0.897161781612265	-4.69829248780186	2.62345552724889e-06	4.48917186921625e-05
GPSM3	245.2563797917	-2.05424130469221	0.63182309342369	-3.25129189811787	0.00114881843018407	0.00651949231620016
GPX3	741.65385459815	-5.47388065517595	0.961235419154033	-5.69463062440356	1.23639297623949e-08	4.78150752149519e-07
GPX8	845.414126096095	-3.16698122275774	0.969508764396647	-3.26658338641079	0.00108853744413194	0.00628152877175821
GRAMD1B	1166.62058007567	-1.28826528035009	0.39548914167034	-3.25739734575046	0.00112438918981707	0.00642971324660448
GRAP	104.253708095694	-5.92898598705084	1.01396181759726	-5.84734640314218	4.99476673199366e-09	2.18666995500658e-07
GREM1	156.20799265719	-7.581402992887	1.62616942906919	-4.66212367380842	3.12963015899015e-06	5.17156042448814e-05
GREM2	51.9207261165011	-3.94968125743858	1.27376629159833	-3.10078959028072	0.00193005383846549	0.00988535551704306
GRIA3	297.817346517475	-3.47397551810147	0.78751911290651	-4.41129041970805	1.02756384190836e-05	0.000136823609390642
GRID2IP	8.7283416047693	-6.30342982745714	1.75910882402938	-3.58330862841028	0.000339269349808679	0.00248445397148093
GRIK3	1602.05630086267	3.55810622587841	0.724202893769035	4.91313450483556	8.96317411221496e-07	1.82567129500161e-05
GRIPAP1	2637.99294546023	-1.35478759409538	0.300433013273191	-4.50944980824539	6.49959692866614e-06	9.48490963053401e-05
GRK6	1731.86039630194	-1.0227380430967	0.287694113315441	-3.5549494958742	0.00037805169897938	0.00272116500482454
GRM4	971.27809578727	2.96803509028127	0.723954619534956	4.099752954388	4.13591395695199e-05	0.000437286961282336
GRM6	99.5908891449756	-2.48305936699732	0.579849695996232	-4.28224656172529	1.85015805497721e-05	0.000225701428347219
GRWD1	3659.6033902235	1.17962383200777	0.220730040202715	5.34419253004449	9.08209955638505e-08	2.62796202614369e-06
GSDMD	659.450159964456	-3.01942870517692	0.936631454187587	-3.22371055517872	0.00126541232319717	0.00705269486056375
GSN	5616.26123945244	-4.42119570591519	1.03361694841504	-4.27740248715419	1.89086742482204e-05	0.000229835844557996
GSPT1	10834.6451478328	1.46388961931766	0.289542404228058	5.05587298420245	4.28426415353871e-07	9.68195829826524e-06
GSTM1	1224.00684023794	-13.9696569895602	3.76784541491814	-3.70759822954777	0.000209234265736771	0.00167007587166217
GSTM2	1540.85698192225	-1.59165513647216	0.466047580354653	-3.41522025553902	0.0006373045502529	0.00409730509644474
GSTM5	102.850032986246	-23.7759922843836	3.1788460868625	-7.47944116660595	7.46393166390661e-14	1.49470774093243e-11
GSTT2B	401.484636776094	-3.09787043934825	0.695972856327574	-4.45113686716854	8.54168770378846e-06	0.00011808897846673
GTF2IRD2	584.243777655209	-1.67654496693994	0.368769446485595	-4.54632286627204	5.45912727010886e-06	8.17898579001642e-05
GTF2IRD2B	1488.49211196104	-1.3184736011895	0.253932003647339	-5.19223092107995	2.07789054229577e-07	5.27320126831547e-06
GTF3A	8350.91073065886	1.41804887514216	0.336127635126425	4.21878098362488	2.45626727452071e-05	0.000284701787360778
GTF3C4	1799.47984158671	1.19611525405566	0.376082708745515	3.18045798501478	0.00147042460006164	0.00795634241863209
GUCA1B	87.6141527467408	-2.5017224356535	0.640242316966035	-3.90746186148489	9.32707582525086e-05	0.000855165166099383
GUCY1A3	1563.56274447207	-1.82657810770422	0.557497807501374	-3.27638617251372	0.00105144686205909	0.00610886582022418
GUCY1B3	824.130220432691	-2.48138073322191	0.636647485366954	-3.89757407396603	9.71611079880465e-05	0.000884021848927678
GYPC	1876.31289920349	-3.0250822667397	0.940492734556892	-3.21648658792133	0.00129770599128718	0.00719303956694285
H1F0	10930.0474709957	-2.66089248754291	0.39843590711172	-6.67834509904451	2.41655460633103e-11	2.12509710728919e-09
H2AFJ	499.03154062856	-3.49467772580451	0.913806255968974	-3.8243092591863	0.000131139224318349	0.00113109678083706
H3F3B	34667.5020630791	-1.65047836888864	0.223050761618821	-7.39956392396991	1.36632438242863e-13	2.46743544276799e-11
HAGHL	1773.24962366758	1.55735667311036	0.43450356302216	3.58422071910818	0.000338086101010607	0.00247810031514878
HAPLN4	593.87038582854	-1.83850240494528	0.55117252944652	-3.33562053027476	0.000851092506280034	0.0051467596482691
HARBI1	108.58249463594	-1.20512353181204	0.382909192760713	-3.14728284041263	0.00164795466887917	0.00869593820316986
HAS3	307.590659610476	-1.83056384420839	0.525090274042214	-3.4861888225742	0.00048995503741004	0.00332991619175251
HAUS6	4015.28433686119	1.61406744937347	0.49202596337717	3.28045178407827	0.00103640977952297	0.00604104443822237
HAVCR1P1	39.7120074089977	-3.72548611510235	0.714174551259956	-5.21649239465311	1.82343058838389e-07	4.75880091363259e-06
HAVCR2	87.1776527438945	-4.64670553090416	1.16230493012278	-3.99783689329555	6.39239733517086e-05	0.000625811367382216
HBEGF	484.920030646059	-3.13229537034446	0.876861141491447	-3.57216806872838	0.000354038071964864	0.00257700696465635
HCAR3	11.2351389630192	-6.23230829781212	1.97992140583546	-3.14775540051415	0.0016452930478112	0.00868642578570331
HCCAT3	46.971128347881	-6.43748706625984	1.03526998347885	-6.21817223428785	5.02979293112479e-10	3.0367937858188e-08
HCFC2	592.414500065129	-1.24636739186723	0.378472917627281	-3.2931481588721	0.000990722530457606	0.00581664844732526
HCG8	184.69905000198	-2.35590585844817	0.567934655931429	-4.14819880041378	3.3510135179522e-05	0.000367760731607895
HCK	111.648032953089	-10.4879044982407	1.688281752466	-6.21217666004001	5.22556299033993e-10	3.13626816150194e-08
HCLS1	242.050324260084	-8.22210415754598	1.67325749829966	-4.91383075581683	8.93138563386426e-07	1.82103030071107e-05
HCN1	135.778300116287	-6.26071456814597	1.44643131269556	-4.32838705384396	1.5020532853773e-05	0.000189168927459784
HCN3	1578.17817730513	-1.18046753425905	0.279904092552159	-4.2174000511946	2.47135302445351e-05	0.000286286290221058
HCP5	61.4168086624291	-7.71190522532647	1.52546134976097	-5.05545763354468	4.29359939329381e-07	9.69222559472776e-06
HCST	27.0853628867098	-8.38298983550149	1.80132185340711	-4.65379899746705	3.25874486731774e-06	5.33695333492863e-05
HDAC11	400.550998445682	-2.05690124716384	0.4887506877746	-4.20848767810314	2.57085545649919e-05	0.000295948335020789
HDAC5	5912.45378766039	-1.01165940086024	0.273194009495141	-3.70308046918662	0.000212997283682292	0.00169409479345578
HDAC6	3557.45460253911	-1.29506378238103	0.241881935267941	-5.35411534948422	8.59760032834221e-08	2.52387611380333e-06
HEATR2	4021.44616556275	1.59670268421333	0.338392379998201	4.71849479654897	2.37596044567217e-06	4.11087903970619e-05
HEATR3	1299.24805682703	1.69603794672726	0.298940086319035	5.67350457280999	1.39905364631686e-08	5.24023315748238e-07
HEATR5A	989.964633343479	1.6553048770452	0.498454533929127	3.32087435136173	0.0008973592630221	0.0053714082432332
HEG1	1226.44691183205	-3.82713680761192	0.779275042575447	-4.91115023389369	9.05436804125302e-07	1.84053917590335e-05
HELZ2	763.490542343879	-1.88739280544464	0.492662464334124	-3.83100589568076	0.000127620447082583	0.00110735785615287
HEMK1	1249.16251849422	-1.48081700592983	0.338931728278718	-4.36907165183453	1.24775825668397e-05	0.000161362906008248
HENMT1	488.807956743409	1.36274192612869	0.332935209487653	4.09311447781622	4.25617455025601e-05	0.000447661916034727
HEPACAM2	100.643664484837	5.38612896537851	1.67146069925734	3.22240838074844	0.00127117812328903	0.00707897817225878
HEPH	476.888990325918	-6.03400536177214	1.40256500691383	-4.30212170703534	1.69170339324043e-05	0.000208636541656591
HERC2P3	951.306588691256	-1.69974190629912	0.547089017573678	-3.10688361802147	0.00189070817808795	0.00970841929677755
HERC2P4	147.362450226188	-8.10314645578066	1.18554879679776	-6.83493288312362	8.20434308933933e-12	8.82665124069028e-10
HERC2P9	1320.52782310281	-1.33468437874243	0.403722529353394	-3.30594475587002	0.000946567482893434	0.00560458838085556
HERC6	80.3407600601235	-3.70500928072013	0.894591231491372	-4.14156672935806	3.44941484886419e-05	0.000376716332252306
HES5	258.691144313028	5.21331967114964	0.917260102528464	5.68357836210134	1.3190524299817e-08	5.01487865579133e-07
HES6	15718.4838714579	3.18454219168996	0.544161005059767	5.85220580320743	4.85095832198895e-09	2.13782702425297e-07
HES7	1052.94325334709	3.50956173921326	0.729199929859319	4.81289368731884	1.48760434952626e-06	2.78337516868807e-05
HEXIM1	1247.11682242204	-1.54067950364383	0.357034740629628	-4.31520893716632	1.59452018087993e-05	0.000198350646096584
HEXIM2	489.810815041883	-1.33703851746408	0.426225687228918	-3.13692618142458	0.00170729106584853	0.00895530837599903
HGSNAT	3079.28427817748	-1.23868010313945	0.304252491472193	-4.07122418996743	4.67667126262297e-05	0.000484333604494686
HHAT	348.648070804836	-2.00176094271479	0.515938254310089	-3.87984594278929	0.000104522645368641	0.000940303665672797
HHEX	55.0283173941582	-8.47288277130996	1.78780746404092	-4.73925908786564	2.1450109351518e-06	3.76933024972895e-05
HIATL2	134.485628127302	1.56970601342865	0.36803995581906	4.26504239175696	1.99864250645574e-05	0.000240193365036089
HIGD1A	3382.09219871265	1.71538385071666	0.370253019663943	4.63300435003504	3.6039696314534e-06	5.78982444525627e-05
HIP1R	2229.41924445618	-3.00618432932341	0.539472307545384	-5.57245346476011	2.51176597271032e-08	8.71385778395708e-07
HIST1H2AK	21.5027527705351	-7.03491986384166	1.67813656325921	-4.19210213153256	2.7638151406705e-05	0.000313521733231641
HIST1H2AM	69.5743039389314	2.52218368444031	0.566231162950032	4.45433570151787	8.41533420800604e-06	0.000116581198418582
HIST1H2BD	304.457860163767	-1.83823577439769	0.406628490545311	-4.52067628594473	6.16423882929492e-06	9.06089350009586e-05
HIST2H2BA	14.0311460801193	-7.5231903084209	1.92060338955177	-3.91709727752624	8.96215908507251e-05	0.000825825192048641
HIST2H2BC	154.778665728593	-1.67326418616708	0.478492004209087	-3.49695328542191	0.000470604233281111	0.00322881894322985
HIST2H2BE	781.759181537907	-2.88193502851637	0.436733896901536	-6.59883523803081	4.14400533631687e-11	3.3933867179087e-09
HK3	91.4973844586122	-8.37191124331598	1.37641091147873	-6.08242144369645	1.18380902531349e-09	6.23534410051842e-08
HKR1	1478.25775167059	-1.15710868016909	0.235963557851388	-4.90376010052301	9.40193053898042e-07	1.89405823786273e-05
HLA-A	7532.45830548853	-2.59371168844703	0.714550244503568	-3.62985207604122	0.000283583687704055	0.00215224322282945
HLA-B	5286.96727216945	-6.66361415490464	1.10493764287569	-6.0307603762707	1.6319000975339e-09	8.33505337694967e-08
HLA-C	3110.19825813086	-7.41750926901003	1.20391788033642	-6.16114220924877	7.22220952274988e-10	4.09177866840747e-08
HLA-DMA	264.485026236804	-9.28873749150552	1.3850157313747	-6.70659349283055	1.99220227269385e-11	1.79885192712079e-09
HLA-DMB	210.765682076075	-11.427412909589	1.61545967804983	-7.07378405345536	1.50764842925743e-12	2.00616428487899e-10
HLA-DOA	196.294734678544	-3.57367608314901	0.907393098160437	-3.93839901404798	8.20271043341074e-05	0.000768709441512315
HLA-DPA1	704.755393093933	-6.84385517579572	1.20590500866228	-5.67528547160417	1.38457561733565e-08	5.19562642601686e-07
HLA-DPB1	830.525689343033	-3.76823788790269	1.03430270766356	-3.64326406571531	0.000269202408509343	0.00206245754337499
HLA-DQA1	203.867799584237	-11.3842839555159	2.46729944077347	-4.61406660553009	3.94865792729129e-06	6.25415467794782e-05
HLA-DQA2	33.6222317454245	-8.78531641024373	2.00308107019417	-4.38590156982121	1.15506348484318e-05	0.000151187359691488
HLA-DQB1	305.006573861439	-11.9654823584495	2.70712898216945	-4.41998975196985	9.87055819951436e-06	0.000132388534577836
HLA-DQB2	11.191041922157	-7.19709015074045	2.12952183189951	-3.3796742737879	0.000725717815943822	0.00454298005115436
HLA-DRA	1835.27707657969	-14.5546994357391	1.99671288522268	-7.28933015029644	3.11499864641277e-13	4.93935123522949e-11
HLA-E	4343.2825210842	-4.28954207068257	0.968781028470744	-4.42777257669235	9.52112124996744e-06	0.000128898392504579
HLA-F	283.766141693889	-5.92243635863287	1.33640742873152	-4.43160987533141	9.3532131020369e-06	0.000127135811963574
HLA-F-AS1	20.087298707472	-27.0012435887542	2.60368460440005	-10.3703972221228	3.38116321502167e-25	6.21703701700257e-22
HLA-H	120.391562392221	-8.77613473414946	1.59618817803752	-5.49818301808219	3.8372455984973e-08	1.26817205024847e-06
HLX	405.668597820051	-3.28125536859598	0.794123007811863	-4.13192331202845	3.59740450824011e-05	0.00038938179866623
HMCN2	730.351584802159	-5.71502965105306	1.43890323947844	-3.97179566648595	7.13328944500773e-05	0.000686057595410016
HMGA1	48713.0569645708	1.76124315616957	0.363397764317653	4.84659876616643	1.25596075445823e-06	2.40104557841892e-05
HMGCS1	7156.13844420885	1.55856728367792	0.446696966571805	3.48909305482688	0.000484662396957972	0.00330171156647759
HMGN2	28661.3546418797	1.44543846364304	0.189951575959208	7.6095102467244	2.75136499662996e-14	6.11528663976237e-12
HMOX1	2338.41143929042	-7.07631428728246	1.00586296170152	-7.03506795330467	1.99163915573828e-12	2.46810940251748e-10
HMP19	4109.76808201668	-2.35827746712322	0.73314065359297	-3.21667807611785	0.00129684024736667	0.00719218284706287
HMX1	688.421720480318	-3.92462848692859	0.923390168614407	-4.25023854522698	2.13542969805514e-05	0.00025317233923132
HNRNPA1L2	878.070105732767	-1.08931572300518	0.255909586756561	-4.25664289021503	2.07519425004099e-05	0.00024733576252993
HOMER3	1458.03614663001	-2.97497062082113	0.663356525834292	-4.48472353095429	7.30085344280485e-06	0.000103626008234506
HOXA10	1222.80265793362	6.5008820803391	0.930651130998465	6.98530508780934	2.84237624331854e-12	3.4017693430391e-10
HOXA7	1075.64819922479	3.33220857995462	0.961871950497822	3.4642954067119	0.00053162236090714	0.00355340180823126
HOXA9	1649.13033580298	7.06786185228102	1.00120085357353	7.05938456509908	1.67241640563355e-12	2.18234156260285e-10
HOXB3	1100.48530996001	-2.49194259611604	0.765848563435196	-3.25383204342447	0.00113859575713334	0.00647728197326866
HOXD10	1596.85970016586	-7.32311628169293	1.69807153709348	-4.31260763856132	1.61340290626114e-05	0.000200200534859128
HOXD11	808.956679100681	-13.1456828684621	3.23359272836145	-4.06534897025308	4.79606444341664e-05	0.000493665137061298
HOXD13	575.733821654394	-26.6636611484441	3.17302959368496	-8.40321855223499	4.34405143921298e-17	1.75725568819043e-14
HPCA	2178.78041530974	3.82274725962646	1.22264423902181	3.12662272280028	0.00176826685615868	0.00920354231411873
HPGDS	14.7878514862076	-7.60040834352521	2.15160068294987	-3.53244373073212	0.000411737839469525	0.00290471208270339
HRASLS	265.756034265702	4.37037076401002	0.573782506570248	7.61677240760383	2.60097346482081e-14	5.91093138196244e-12
HRH1	106.491629991454	-9.33287457283114	1.60734548953313	-5.80638987299612	6.38342251010434e-09	2.7296216424814e-07
HRH2	43.0581516075236	-4.48746952094362	1.26570005963317	-3.54544466265112	0.000391951275651243	0.00280028488213424
HS3ST1	123.167221990581	-3.44930439031633	0.987348730531151	-3.49350162070979	0.000476730090250558	0.0032575482450702
HS3ST3B1	86.2609638477263	-5.05700343972433	1.25465602627603	-4.03058952718229	5.56371319567248e-05	0.000559302500475505
HSD11B1	14.1229229544308	-7.53023332375768	2.15281587023493	-3.4978529412903	0.000469019672785204	0.00322447039488563
HSD17B11	2333.78110966697	-1.14629381493876	0.353839834388853	-3.23958385555606	0.00119704262542756	0.00674224008407068
HSD17B14	91.6583184457087	-4.86453961099721	1.24745670326877	-3.8995658913455	9.63653102340862e-05	0.000879154156425181
HSD3B7	344.853517928792	-2.8358532812883	0.815928054872065	-3.4756168320906	0.000509679932446099	0.00343282927527632
HSDL2	1186.06149055288	1.39899847908956	0.431835077982075	3.23965919032551	0.00119672643903279	0.00674224008407068
HSF4	926.534806103879	-6.72699298266719	0.828987676848762	-8.11470805964036	4.8695405224918e-16	1.64152211013199e-13
HSPA7	128.05262161005	-10.6837361316823	1.70445422671427	-6.26812733614889	3.65415918261754e-10	2.3096569883632e-08
HSPB6	1157.75677286717	-4.73050365597838	1.25497931454374	-3.76938775098313	0.000163648485591163	0.001360441541129
HSPD1	47526.2674571262	1.1385333668677	0.357551256134004	3.18425218017133	0.00145128518597169	0.0078759576526599
HSPG2	14289.4218632199	-4.45169098975327	0.960062334196621	-4.63687703515464	3.53712690532026e-06	5.69601343845601e-05
HTATSF1P2	89.4328017452945	-3.44781816143397	0.842343667660658	-4.09312528104971	4.25597617421533e-05	0.000447661916034727
HTR2B	56.5212298370438	-8.40670296503071	1.80060747507147	-4.66881487576688	3.02942199210805e-06	5.03476493117317e-05
HTRA1	4078.36117979134	-6.01639692913167	1.15084909725897	-5.22778958897493	1.71548577265462e-07	4.51789260907712e-06
HTRA3	1060.89205078752	-5.33805376297473	1.03798032800983	-5.14273114713997	2.70772981017897e-07	6.57461502289073e-06
HUNK	1032.73469246666	-2.32115599465233	0.456285980103659	-5.08706402534	3.63649096327558e-07	8.39778947760577e-06
HVCN1	151.867489587673	-2.31851924687487	0.535787118778604	-4.32731427392326	1.50938524346926e-05	0.000189855882676674
HYAL1	90.7627868478752	-2.09384435388855	0.632209134918884	-3.31194890778857	0.000926484646911241	0.00550869618963115
IARS	11553.4237197274	1.11371288795437	0.228491507486602	4.8741981713245	1.09251278744199e-06	2.14119802701566e-05
ICAM1	493.44986855241	-7.81071478618208	1.48674121961835	-5.25358057146428	1.49170373913588e-07	4.00679944591798e-06
ICAM2	308.82942117128	-4.41955565957409	1.14978745464828	-3.84380229729158	0.000121142611243891	0.00106254573071073
ICAM3	120.995784842248	-3.3001439590463	0.866419390048238	-3.80894517938082	0.000139560893063093	0.00119456564667546
ID4	1098.12473185415	-2.73292745777362	0.853797485341789	-3.20090830049655	0.00136995122740543	0.00751108478024654
IDO1	13.0030238336524	-7.41594675152052	2.26333998994122	-3.27655004748673	0.00105083686991613	0.00610753635946082
IDUA	821.818853349384	-2.85815489932137	0.633872556960656	-4.50903713678012	6.51225098103318e-06	9.48968215723179e-05
IER3	1005.86535000127	-4.46227629401069	0.990474458226672	-4.50519067599165	6.63133707128351e-06	9.616814613593e-05
IFI16	1284.63442215192	-3.67686226346317	0.670592034349216	-5.48300915478578	4.18151370354257e-08	1.36632142435948e-06
IFI27	634.742376392372	-6.90089906639076	1.11831715910297	-6.17078885915169	6.79501121723217e-10	3.89336818356198e-08
IFI27L2	513.483467897404	-2.28739779147155	0.70265264089691	-3.25537492971175	0.00113242761410233	0.00645986958840956
IFI30	936.41034018175	-8.01064264734526	0.943024941455798	-8.49462436802446	1.98574064155318e-17	8.41645605932474e-15
IFI35	161.384074214927	-4.86757972158659	1.2260372979024	-3.97017262844648	7.18205761811382e-05	0.000689217021843435
IFI44	351.776203461742	-3.83878255469433	0.630816058952748	-6.08542300122685	1.16184151561595e-09	6.15167709289219e-08
IFI44L	213.667434537003	-4.15177910828034	0.992605965740259	-4.18270618108169	2.88059573849457e-05	0.000324584564940341
IFIT1	236.051264254096	-2.09094414698108	0.668493072194516	-3.12784714449914	0.00176091734384147	0.0091841965437178
IFIT2	98.2027846495142	-4.22312523595292	0.992921247298235	-4.25323281926351	2.10706304842287e-05	0.000250396340877797
IFIT3	190.686129187971	-4.80809246967839	0.837251603147238	-5.74270918276503	9.31736687313869e-09	3.79945690274401e-07
IFITM1	902.076744269897	-4.0076035952428	0.844255068099916	-4.7469109119621	2.06546870690575e-06	3.66139676751076e-05
IFITM2	2218.38391232556	-4.619117668785	0.990092512423193	-4.66533946154182	3.08107966233004e-06	5.09966589609553e-05
IFITM3	6471.57126024696	-4.71646318785962	1.04382016588679	-4.51846337328873	6.22900458733741e-06	9.13617453107225e-05
IFT57	1860.66204214259	1.08785880314948	0.343816152054089	3.16407125334338	0.00155578701377251	0.00834209554540943
IGDCC3	1391.3852213748	1.68572094704814	0.544299884381884	3.09704447018663	0.00195460549329269	0.00999338996646563
IGF1	497.897627661487	-12.288342469372	2.06662541466944	-5.94609085040092	2.74621765933071e-09	1.30387320135265e-07
IGF2-AS	293.158175246799	3.86856741385949	1.20597455670761	3.20783501802969	0.00133738194360588	0.0073805967780007
IGFBP3	2144.09776142252	-7.45158092651082	1.32972586927448	-5.60384745359322	2.09645233109732e-08	7.43909558750428e-07
IGFBP4	8214.68103896186	-3.25284754501982	0.989255462039938	-3.28817749291183	0.00100838243791312	0.00589807495350802
IGFBP6	314.510590704582	-4.38186735781381	1.07530725706743	-4.07499096561853	4.60161334657433e-05	0.000477538386597293
IGFBP7	6291.60536251187	-7.17400645266706	1.12102616032089	-6.39949958938831	1.55886999802362e-10	1.11412383675003e-08
IGFN1	123.597153016346	-4.98939782575756	1.33500276293983	-3.73736891358212	0.000185955983529641	0.0015172027926061
IGSF6	41.2190887104997	-9.04087171987884	1.95862873309138	-4.61591906987359	3.91359446977184e-06	6.20347662583112e-05
IGSF8	864.6233568419	-2.06190389366324	0.346214488836119	-5.955567892594	2.59170277678468e-09	1.25106874375291e-07
IKBKE	100.414743988683	-3.9990999485231	1.17774793009081	-3.39554827170423	0.000684912952994451	0.00433992775290281
IKZF1	78.9795371970534	-9.44164134067149	1.74942275907892	-5.39700383550661	6.77629400740425e-08	2.04563168050386e-06
IL10RA	234.810018154786	-3.86787252361379	0.700993126330463	-5.51770392366215	3.43457434362313e-08	1.14633169429243e-06
IL12RB1	13.0077610988876	-7.41126740331048	2.07137237736285	-3.57795029242693	0.00034629928774594	0.00252952307473795
IL13RA1	477.197142799373	-3.32018031108755	0.723225162787802	-4.59079755783015	4.41555460777913e-06	6.80708898604731e-05
IL13RA2	43.3191268714856	-6.98715705295127	1.84086388950974	-3.79558591635587	0.000147295172706225	0.0012491371753275
IL15RA	42.69386337525	-9.02289867200359	1.62121764685991	-5.56550731450512	2.6139081793255e-08	9.02199775341939e-07
IL16	159.890710357617	-2.58083996418721	0.816518518776613	-3.16078558518681	0.00157344275917735	0.0084169408217723
IL18	25.0239273954829	-8.33641943178664	1.84450561831405	-4.51959557564615	6.19578727247784e-06	9.09816992648114e-05
IL18BP	334.321327783089	-1.99184033166023	0.388441665330447	-5.12777209408206	2.93191061883123e-07	6.99302171892458e-06
IL18R1	22.2755805375394	-7.34143792926967	2.02586527864002	-3.62385298108177	0.000290246629763112	0.00219213156594052
IL1B	62.2775463052705	-7.76876501346667	2.16258916307773	-3.59234437409757	0.00032771637149114	0.00242246964067775
IL1R1	782.730551744823	-8.29991751428087	1.39468524054611	-5.9511044305817	2.66339068212532e-09	1.2735163105595e-07
IL1RN	70.4727818177173	-9.85233189777607	2.20092829364048	-4.47644383792244	7.58966213655345e-06	0.000107123870463315
IL21R	38.6614020824889	-4.96860709648069	1.58900674103442	-3.12686344756863	0.00176681969799097	0.00920074542007348
IL21R-AS1	49.9272046259859	-5.96618351422228	1.68928270840524	-3.53178510887301	0.000412764634445535	0.00290992593108937
IL2RA	36.919178799674	-8.87466481563538	1.86804425660085	-4.7507786736188	2.02634826418457e-06	3.6014868182247e-05
IL2RB	58.1255308534754	-5.32574613605555	1.45073357592672	-3.67107112183123	0.000241536111067542	0.00188113568827575
IL2RG	28.8295681848728	-8.56393081094694	1.82377471356988	-4.69571748485523	2.65672525083688e-06	4.52314182857127e-05
IL32	420.211974062158	-4.99145052451717	0.922902136609862	-5.40842883174211	6.35800423929664e-08	1.94843929915172e-06
IL33	140.687316919692	-6.65445829622508	1.4646078644001	-4.54350851034842	5.53255706801758e-06	8.25232295410941e-05
IL34	117.041545261668	-4.66347948178183	1.35622030672177	-3.43858550020852	0.000584761844752694	0.00382392275201034
IL4R	593.455442726276	-5.0212041971308	1.07406297939381	-4.67496254266647	2.94007276514866e-06	4.92267481356761e-05
IL6R	53.8742767830088	-4.6347855990176	1.3504114021507	-3.43212860291028	0.000598863505338635	0.00389222791098304
IL6ST	1711.46621295133	-2.05633405488611	0.573182948284108	-3.58757018338035	0.000333773907152673	0.00245309267662426
IL7R	43.6979903646732	-9.08095862781759	1.94027160735653	-4.68025125626082	2.86523553982255e-06	4.81564025350764e-05
IL8	118.064382668992	-10.5679096946128	2.55189001390182	-4.14120892242316	3.45480097229038e-05	0.000376897542964106
INHBA	132.787620451638	-8.81966854535511	1.7346149721679	-5.08451079165564	3.68574813311001e-07	8.49065395675207e-06
INHBB	248.574293300444	-6.58431313813957	1.36237922753485	-4.83295179863652	1.34523367040608e-06	2.54763073198814e-05
INMT	293.419473861985	-9.61466944674279	2.14177762005148	-4.48910725218602	7.15222825492007e-06	0.000101945714365055
INSIG1	2216.75945761264	1.34249622124385	0.34413242480437	3.90110354177473	9.57551810506072e-05	0.00087477158623739
INSM1	7854.12467936523	3.41745433526426	0.78020935181829	4.3801760736395	1.185834511213e-05	0.000154341626922742
INSR	2293.68470993639	-1.10038072081375	0.338585151797807	-3.24993791065847	0.0011543020747207	0.00653792040417274
INSRR	28.9285763759037	-6.50605949804968	1.8249048884031	-3.56514990967166	0.000363648276061209	0.00263436605716835
INTS4L1	17.3726180977266	-5.32402599449113	1.61486499162071	-3.29688613111109	0.000977631281945987	0.00574813090367428
IP6K2	6457.86716729149	-1.2091137257449	0.282984228771747	-4.2727247768997	1.93098738868892e-05	0.00023382869647158
IPO13	2838.45605447923	1.22494516073926	0.384013455298422	3.18984958427391	0.00142346860849882	0.00775621661516624
IPO4	8058.97159917609	1.94914029880818	0.284069034198848	6.86150218486602	6.81401620870581e-12	7.49023325202629e-10
IPO5	23903.6202223142	1.1636868448291	0.307066158836626	3.78969421195073	0.000150832846124523	0.00127432963480142
IPO7	17918.3320911952	1.25221919437498	0.374473911047826	3.34394241476291	0.000825968801483791	0.0050349743757719
IPP	372.523168935799	1.26226136881972	0.304948108326282	4.13926610578989	3.484186200531e-05	0.000379126282163381
IQGAP2	311.930448922856	-2.99021340555152	0.723744839451734	-4.13158511474393	3.60270241545374e-05	0.000389429107348607
IQSEC2	295.788435787019	-3.51049665960248	0.716717844951316	-4.8980176569218	9.68083376426975e-07	1.94058021522418e-05
IRAK3	343.552121443261	-1.32309034425839	0.421171687745537	-3.14145129588523	0.0016811276685454	0.00883640546361726
IRF1	252.256507099372	-3.24236239420615	0.77000872571337	-4.2108125348869	2.54453834625594e-05	0.000293446470544805
IRF2	411.316181486588	-1.56403554263652	0.320519437528344	-4.87969015139122	1.06252637017475e-06	2.08647168574316e-05
IRF5	83.1074569116794	-6.22718346714335	1.27091505555648	-4.8997637095555	9.59519826922159e-07	1.92914990251765e-05
IRF7	386.025242639692	-3.01841415696348	0.729057894662274	-4.14015701504983	3.47068179393254e-05	0.000378018362757563
IRF8	162.926081235811	-6.60417318926371	1.43716415817079	-4.59528102737368	4.3216641966038e-06	6.7135161321435e-05
IRF9	518.237871544445	-2.72550346032581	0.51041962159556	-5.33973096842545	9.30846108568945e-08	2.68577651810492e-06
IRS2	3837.99040932322	-2.55075962997506	0.509384192611289	-5.00753589721529	5.5131271857444e-07	1.19901624149319e-05
IRX1	219.773857936625	-20.6009010726448	2.66097267996825	-7.74186868874227	9.79661404732408e-15	2.54033738104073e-12
IRX6	37.3241066575797	-8.33187943541716	2.18270432547339	-3.81722771067956	0.00013495960102316	0.00115959765942839
ISL1	3573.73189731105	-3.48291361898252	0.8768993511705	-3.97185106173641	7.13163049931511e-05	0.000686057595410016
ISLR2	3549.08785689241	-5.16695803981938	1.11236820123361	-4.64500696270287	3.40064985649699e-06	5.52462200783197e-05
ISOC1	1289.51339321184	1.3448568809805	0.319655991124436	4.20720061041174	2.58553603775864e-05	0.000297211472888366
ISYNA1	14087.2347288263	1.31783026811879	0.391324119209061	3.36761830776588	0.000758204873848477	0.00470412631241083
ITGA1	923.522752266242	-4.22682842507608	0.755970084812641	-5.59126413861158	2.25422351565342e-08	7.88822228851317e-07
ITGA11	1910.68225012076	-9.47737791318293	1.94465641594031	-4.87354878501779	1.09611184045505e-06	2.14617212827142e-05
ITGA2	190.878545848133	-2.22010796879284	0.609210233802359	-3.64423945234165	0.000268183655208617	0.00205621023891186
ITGA2B	172.264726878634	-2.53152332656836	0.749328795368195	-3.37838788822263	0.000729121558301703	0.00456005338225425
ITGA5	2459.89932976949	-5.88690589663529	0.955668474104393	-6.15998754395683	7.27506663841425e-10	4.09921643121052e-08
ITGA7	1756.11033841372	-2.38349540258749	0.733348766861959	-3.25015260172401	0.0011534309658611	0.00653620320286472
ITGA8	61.9698289545049	-8.55212047559322	1.74983999569852	-4.8873728435835	1.02190454510657e-06	2.02043414753915e-05
ITGA9	242.541682015607	-5.5269265836644	1.04175007492855	-5.30542470471476	1.1241096211961e-07	3.14906387788258e-06
ITGAL	73.0427888747259	-8.08220150054964	1.63913329978399	-4.93077744294179	8.19030029529927e-07	1.69730546898282e-05
ITGAM	86.9603180574553	-6.99479626521036	1.2446694521984	-5.61980231205624	1.91176082130504e-08	6.88029793091026e-07
ITGAX	241.808378849188	-11.6242078980821	2.3458896803158	-4.95513834074128	7.2278844971618e-07	1.51965895883154e-05
ITGB1	11409.0020399439	-1.34788161478666	0.400754000684709	-3.36336408989989	0.000769987394572336	0.00476116326585756
ITGB1BP2	70.6767462220126	-3.38130777193252	1.0403728571797	-3.25009226124829	0.00115367573589573	0.00653620320286472
ITGB2	582.228604778454	-11.0917450862321	2.11414937368376	-5.24643396739065	1.55071391784204e-07	4.13782845676426e-06
ITGB2-AS1	21.51974790534	-8.13927604123206	2.09172510127811	-3.89117864305338	9.97584491018587e-05	0.000903993903017113
ITGB3BP	1047.32729977546	1.68002866851328	0.473719312573555	3.54646438074535	0.000390437519766062	0.00279264100173367
ITGB4	152.847061495449	-3.71230739621904	0.885199538659059	-4.19375206842359	2.74377866893724e-05	0.000312122395477554
ITGB5	2501.3787363935	-4.7473527685424	1.12665351316626	-4.21367591106232	2.51247733963802e-05	0.000290550981540987
ITGB7	30.0505926189807	-8.23238695849761	1.80720773968144	-4.55530749328727	5.23090018850156e-06	7.88964856171757e-05
ITGBL1	813.44143117904	-5.09453745975444	1.12006475326788	-4.54843119104563	5.40473088967073e-06	8.1095020010742e-05
ITIH3	56.5957832889701	-8.87278594667768	2.06723314718319	-4.29210704112776	1.76985586880962e-05	0.000217083716207055
ITIH5	450.446061804809	-10.6049952450402	1.81950960290393	-5.82849094509566	5.59308311572508e-09	2.41206181447027e-07
ITK	12.6270313292226	-7.32431813327017	2.1098271927857	-3.47152513642577	0.000517510879278153	0.00347570622280865
ITM2A	287.454685769881	-7.08219564743486	1.51769267040693	-4.66642277816097	3.06488755069134e-06	5.08534992619221e-05
ITPKA	27.0244805796166	-5.37954993460642	1.648583508651	-3.26313462822904	0.00110187162546471	0.00633317860092334
ITPRIP	1844.41930438832	-4.37581771016231	0.97580595640099	-4.48431133409084	7.31497943925167e-06	0.000103680990986899
ITSN2	449.569964738979	-1.90496590571932	0.408668527437466	-4.66139616295953	3.14071513331327e-06	5.17297266175848e-05
IZUMO4	67.7774529399636	-2.30284915583812	0.57794364149279	-3.98455660813227	6.76062400022066e-05	0.000654886882320225
JAG2	6134.99762344446	1.79419912695591	0.42170617382017	4.254619064982	2.09405209346356e-05	0.000248996458803021
JAK3	282.725778129065	-3.43505972525367	0.675800952295282	-5.08294596742854	3.7162544330405e-07	8.53177777101898e-06
JMJD6	2096.38169564583	-1.34286106466013	0.241461149377622	-5.56139597662574	2.67625183251214e-08	9.2057601299984e-07
JMJD7	246.34202595383	-1.94278182747307	0.553497516617995	-3.5100100165651	0.000448089813862493	0.00311018001893712
JMY	2650.68802549551	1.27127253565323	0.329055604489774	3.8633973052197	0.000111820914955163	0.000991969221878567
JPH1	1442.3264795195	1.9388012199699	0.483954061136126	4.00616789002325	6.17117924033577e-05	0.000608276175999178
JUNB	7010.74409252934	-3.42875500564007	1.02017631741863	-3.36094354191235	0.000776767015951427	0.00479429040727298
JUP	2491.40777097244	-4.08668334844597	0.515312048434396	-7.93050222843033	2.18261393385153e-15	6.3979057139248e-13
KAL1	212.912482068862	-3.17982335497689	0.986330602346549	-3.22389201694834	0.00126461076180231	0.0070501701400809
KANK2	1790.38950288066	-5.40241006619094	0.813099837457056	-6.64421491349303	3.04837511239786e-11	2.60153734275777e-09
KANSL1	4007.85645711412	-1.05284250869921	0.231428726432615	-4.5493164350354	5.38204594696376e-06	8.08472198656474e-05
KANSL1L	445.568712602435	-1.36405964055123	0.413086408711617	-3.30211697064937	0.000959580450549323	0.0056584472865337
KAZALD1	518.787433051493	-4.27142865233006	1.31418368487967	-3.25025238212508	0.00115302631379857	0.0065361856005857
KCNAB2	3219.94644379416	2.73303567875839	0.431799947522485	6.32940252642359	2.46112305595492e-10	1.64830049436239e-08
KCND1	246.650096325712	-3.11730434135908	0.623150757096641	-5.00248825161202	5.65950320936021e-07	1.22557935666509e-05
KCNE3	145.694076224279	-5.981051076218	0.966973152316062	-6.18533313142396	6.19714585501254e-10	3.61220380586408e-08
KCNE4	580.680842545927	-7.37122810949955	1.84557702784489	-3.99399645654836	6.49688346882063e-05	0.000633943506498916
KCNF1	572.770227543177	-4.20819742866419	1.16432390403115	-3.61428414730169	0.000301178613488722	0.00225950987997882
KCNH6	1294.8523635406	4.562823024709	1.24808277725439	3.6558657068777	0.000256315517875682	0.00197871666586013
KCNJ12	972.994531128251	2.14036808964396	0.689680431661528	3.1034200644022	0.00191297904453664	0.00980783628765478
KCNJ2	57.5182885845469	-5.16881506602682	1.1273607129519	-4.58488131318034	4.54244390091576e-06	6.97611771753395e-05
KCNJ8	438.337018988433	-4.01724435085289	0.873603641092214	-4.59847482529992	4.25595129959817e-06	6.63692143297398e-05
KCNK10	428.06696245501	-5.58099704358736	1.30061976142774	-4.2910289456627	1.77847128398525e-05	0.000218008243575064
KCNK12	141.648725328425	-2.78839231365921	0.8110958850893	-3.43780848222675	0.00058644231411551	0.00383367234819014
KCNK4	74.1225987266023	-4.8709184132507	1.48180895403481	-3.28714332572205	0.0010120930815003	0.00591464740434123
KCNK6	158.878676721909	-4.43614588994533	1.27710822549877	-3.47358649907121	0.000513551801265486	0.00345086336624443
KCNMB3	132.82479919909	-2.54602236975711	0.483113756496251	-5.2700266459435	1.36403955774656e-07	3.70326474036735e-06
KCNMB4	474.63715597906	-3.03721265341323	0.453631530655296	-6.69532968536339	2.15185936512349e-11	1.93437811195501e-09
KCNQ1	195.782452696018	-5.45504950791205	1.26328232512376	-4.31815549020497	1.57338574272217e-05	0.000196561457889429
KCNQ4	663.16114863049	1.73164997022075	0.280143924591652	6.18128689652957	6.3581146304902e-10	3.68479159072478e-08
KCTD11	317.897577307877	-2.72804377678113	0.689185750588359	-3.9583577786572	7.54668559560172e-05	0.000717626999796146
KCTD16	346.681826040183	-5.40616998937386	0.842119741606045	-6.41971648718685	1.36528372532012e-10	9.82712762573836e-09
KDELR3	427.50406635029	-4.30120866007615	1.06154063607532	-4.05185493037588	5.08131692802137e-05	0.000516975433531993
KDM1A	14872.9277626619	1.53913131228648	0.262528482771292	5.86272124090753	4.55342300672929e-09	2.02858003819618e-07
KDR	456.901227704087	-12.5290428421143	1.44500347203982	-8.67059705014264	4.29860388334994e-18	2.1735890536159e-15
KHDRBS1	17474.9618626569	1.00030902078529	0.230109743109745	4.34709546526333	1.37952186032842e-05	0.00017570660671916
KHDRBS3	1056.89068875852	-2.08981929186149	0.501434068702317	-4.16768509022498	3.07708633286277e-05	0.000343282670537686
KHNYN	1777.49465099455	-2.04729554949447	0.344388094243578	-5.94473381546826	2.76906455699787e-09	1.31164167985571e-07
KIAA0020	2601.13784893403	1.56293085302255	0.347658666997355	4.49559007552209	6.93772805929701e-06	9.98736567454387e-05
KIAA0368	8614.59460876693	1.10599643982901	0.211671169877232	5.225068867293	1.74090302947783e-07	4.56699152713599e-06
KIAA0895L	4097.45267162148	-2.37336577158498	0.364481626280557	-6.51161979220895	7.4344703771392e-11	5.6108058898514e-09
KIAA1143	4112.81429966001	1.06307267667265	0.333698664705065	3.18572649252951	0.00144391031872657	0.00784575165595408
KIAA1199	188.779231325704	-7.67831746777315	1.59788843544862	-4.80529009249471	1.54527285799172e-06	2.87796398027078e-05
KIAA1217	764.735295375493	-3.2429746453712	0.818666520040155	-3.96128895708613	7.45462533660926e-05	0.000711213453104995
KIAA1324L	1569.06662627936	1.3196334350245	0.418087423910484	3.15635764090107	0.00159752848498376	0.00850305556244251
KIAA1462	990.931954586419	-4.70540538401491	0.862084605857278	-5.45817121897883	4.81063652134928e-08	1.52747149577411e-06
KIAA1549L	1456.33557373217	-2.14548808214571	0.593772434637909	-3.61331708410152	0.000302304640504952	0.0022645976514271
KIAA1683	478.848693007795	-4.00959275061694	0.812339319024609	-4.93585950687619	7.97985383178747e-07	1.6553899856588e-05
KIAA1755	326.104621884432	-4.53721734696579	0.985089335941292	-4.60589428940503	4.10696997301599e-06	6.45435700654401e-05
KIAA1875	105.257624066907	-2.59319374424522	0.794205666646767	-3.26514132692353	0.00109409472306991	0.00630460395122847
KIF13A	1108.69346038979	-1.52947714141562	0.435913616457358	-3.50867025867551	0.000450352877733033	0.00312481554203373
KIF13B	647.720872880401	-1.45332011470795	0.363831272004595	-3.99448927713282	6.48338554170339e-05	0.000633186653628647
KIF19	563.848895693911	5.13670793366714	1.22899811355061	4.17958976261325	2.9203543323954e-05	0.000328330790548362
KIF1B	9208.48317452126	1.12899193783066	0.347964411776512	3.24456151152543	0.00117631608150411	0.00664604307818403
KIF1C	2079.92065072428	-2.13582693252432	0.671412739848277	-3.18109384252519	0.00146720094576072	0.00794314944565211
KIF21B	2425.83114097716	-5.17907873466112	0.680474059098774	-7.61098629023469	2.72012088388214e-14	6.11301833304447e-12
KIFC2	1684.98837790822	-1.9451256067407	0.431377936454618	-4.50909850125201	6.51036782583873e-06	9.48968215723179e-05
KIRREL2	459.577537795944	3.06266822624048	0.65898621128423	4.6475452350846	3.35908447590388e-06	5.46587631614094e-05
KIT	1022.9629881653	1.42852394844046	0.422930166406705	3.37768279945002	0.000730993490548399	0.00456732011770513
KITLG	550.378363944758	-2.85984524229533	0.809481718632603	-3.53293369876994	0.00041097552479926	0.00290135810282368
KLF16	4247.13195323752	1.65930689531846	0.398823116348002	4.16050832387206	3.17540042727097e-05	0.00035230745497522
KLF2	500.430882676038	-7.85004514635353	1.74862517835142	-4.48926690724791	7.14687031663278e-06	0.000101941184079136
KLF4	848.807934415061	-6.99685335975155	1.65239127944375	-4.23438046835186	2.29182646900035e-05	0.000268721635721745
KLF6	3487.95546640667	-2.71841574679455	0.772505380794808	-3.5189602744225	0.000433241575357097	0.00302163589764574
KLF8	76.8936139355766	-7.42839297941971	1.30408923571749	-5.69623057683834	1.22485202391135e-08	4.7550589319829e-07
KLHL13	4830.32405606395	-2.06304693511971	0.544505101692237	-3.78884776048577	0.000151347621110845	0.00127707842494283
KLHL14	14.3165008629821	-7.25587849072536	2.07355673539003	-3.49924280676147	0.000466581489573217	0.0032119675231405
KLHL17	3104.94292787263	1.82990790460137	0.362037275371029	5.05447374921826	4.31579111392601e-07	9.7290859449401e-06
KLHL3	502.889201487779	-1.44388074302974	0.362262152111602	-3.98573445946109	6.72717123733595e-05	0.000652271167048691
KLHL4	222.846666357903	-3.91695452736786	1.13014192226911	-3.46589614117079	0.000528467377297553	0.00353698913739917
KLHL6	53.7799858933097	-9.46183887327394	1.63287693228335	-5.79458175089954	6.84916548052756e-09	2.90534933649494e-07
KLHL7-AS1	24.9232488552595	-4.21129029898529	1.04403895826119	-4.03365244722192	5.49165248473822e-05	0.000553158183049379
KLRG2	226.000512541473	2.28629750470691	0.655483867952849	3.4879538864126	0.000486732017055826	0.00331357851799769
KMO	18.1705153780159	-7.58894010621806	1.63627517217337	-4.63793635402908	3.51905107202856e-06	5.67594314057812e-05
KMT2E-AS1	330.487743769399	-1.24919136137218	0.364713072175329	-3.42513459668826	0.000614494910664342	0.00397848081405153
KNSTRN	2362.43045044168	1.0828792695508	0.302695884643377	3.57744959376173	0.000346963100466041	0.00253268668388501
KPNA6	4005.98181080362	1.49529585235981	0.22426546227952	6.66752623057091	2.60150977118821e-11	2.27784141264298e-09
KRBOX1	99.5724862347619	-10.3511226881325	1.81838117170019	-5.69249332825755	1.25197492212185e-08	4.79591757099178e-07
KRTAP5-1	165.392851069389	-3.67761052191544	0.894087239165017	-4.11325691813915	3.9011579986216e-05	0.000417044512051377
L3MBTL1	288.674114207011	-2.33575115624895	0.436289761997032	-5.3536694181351	8.61882613055754e-08	2.52644025096604e-06
LAG3	171.046402832067	-2.383284824502	0.62371574239312	-3.8211073771485	0.000132853788749329	0.00114344711967827
LAIR1	166.263044552183	-11.0898238548414	1.62911627398533	-6.80726356487263	9.94725979497716e-12	1.02128566808735e-09
LAMA5	3865.85634395998	-1.96322222449324	0.557894331993685	-3.51898578621061	0.000433199916293555	0.00302163589764574
LAMB2	5658.54883226532	-4.13871196913093	1.09310143869347	-3.78621033934211	0.000152962211414444	0.00128747968708637
LAMB2P1	136.802859187958	-2.0467431420245	0.636760730275033	-3.21430491032395	0.00130760737966623	0.00724196792473416
LAP3	3607.26518576612	1.00513529998223	0.2594536984471	3.87404498759599	0.000107043638998901	0.000959266567298086
LAPTM5	1266.1261942375	-7.56559496408991	1.22770526940881	-6.16238697723684	7.16564739330273e-10	4.08260237118144e-08
LARGE	652.442173758828	-26.7131514405835	2.25240128910125	-11.8598544450499	1.91307401567119e-32	7.7387670081931e-29
LARP6	679.945387822114	-1.44671440791388	0.350776833415269	-4.12431571899499	3.71838559916528e-05	0.000399617784955989
LAT	274.25984448997	-2.29513078017725	0.516216467149873	-4.44606270088416	8.7458431258077e-06	0.000120335661947338
LAT2	115.885609340575	-2.12436204296126	0.492297270880865	-4.31520174621352	1.59457208816892e-05	0.000198350646096584
LATS2	385.730521707848	-4.27819981539931	1.19920502100402	-3.56752993897361	0.000360362216110696	0.00261630391552941
LBH	1812.98878321849	-3.67966101012271	0.502604612480177	-7.32118432412484	2.45791946487776e-13	3.94554596004901e-11
LBX1	98.0386374912158	8.29174374094431	1.52649146857022	5.43189654948464	5.57582458107963e-08	1.73235987675755e-06
LBX1-AS1	26.1260690694346	6.36625365042683	1.65762786470431	3.84058073949092	0.000122743593061856	0.00107270277248489
LCAT	281.142049829553	-4.56656702001651	0.850672430464898	-5.36818504570655	7.95329304595887e-08	2.35524604901265e-06
LCK	23.5335004339742	-5.46385482359186	1.6743721417593	-3.26322606983347	0.00110151613746235	0.00633293501884975
LCP2	116.923735049797	-6.86169521755994	1.26976806056745	-5.40389653090936	6.52085688904014e-08	1.98332107425152e-06
LDB3	1789.01181320718	4.1231730408386	0.959931373854045	4.29527896799998	1.74473796572307e-05	0.000214523222460272
LDHA	36302.0684129993	1.51845321777086	0.31730614741597	4.78545162183783	1.70603277504456e-06	3.10587028875349e-05
LDHAL6A	85.2214104793577	-5.51822381482884	1.63798097132934	-3.36891814460482	0.000754638362228048	0.00468631118035754
LDHD	33.1430383403873	-5.69141871612715	1.8238840187438	-3.1204937691417	0.00180548117555948	0.00933955556441588
LDLRAD2	1909.57005055388	-3.6169197008861	1.14733655943847	-3.15244874847908	0.00161907241124824	0.00858384235646314
LDOC1	1702.05446320836	-27.9141981998978	2.36756765328588	-11.7902431050519	4.38274096761453e-32	1.47742198018286e-28
LENG8	18412.7976415038	-1.9742114103574	0.331606114207367	-5.95348314091351	2.62494907434309e-09	1.25810947814368e-07
LETM2	321.8223544078	-1.1609589519102	0.371571691431623	-3.12445479212143	0.00178134892484194	0.00925496104645599
LGALS1	7985.84163671095	-5.53592452479228	1.16509173235301	-4.75149241134171	2.01920738807862e-06	3.59195150670873e-05
LGALS3	486.294710540176	-3.33474252545222	1.01759763546707	-3.27707377574791	0.00104888958983082	0.00609797092380515
LGALS9	436.365277017834	-5.97084524412	0.801491933854992	-7.44966354857948	9.35785691130418e-14	1.83759236784503e-11
LGMN	2510.42514606677	-2.33792952539434	0.646188768426877	-3.61802872415431	0.000296855456504284	0.00223453608606462
LHFP	1093.39316187333	-3.16166714257595	0.787967990161976	-4.01243093888374	6.0096663497095e-05	0.000595548807394533
LHFPL2	986.519513493922	-2.72876394590579	0.498081121493544	-5.47855324795954	4.28817546492236e-08	1.39666082050756e-06
LHFPL3-AS2	31.5115597702949	-22.528574021883	4.36832921092105	-5.15725187688702	2.50600599871365e-07	6.1888250708159e-06
LHX3	197.551232818287	3.42022749626205	0.993906551698048	3.44119624769424	0.000579148319194757	0.00379916759381629
LIF	597.59307721782	-5.11526777147007	1.26157220033339	-4.05467698964696	5.020362675917e-05	0.000512320158845092
LIFR	1589.11022090077	1.61170611591432	0.516195579061471	3.12227803044084	0.00179457374117956	0.00930454972804351
LILRA1	10.6926894010207	-7.13095869318193	2.18172382257585	-3.26849742363944	0.00108120161826573	0.00625168208434612
LILRA2	8.47697249124918	-6.79631919453522	2.1305934252854	-3.189871476124	0.00142336078741189	0.00775621661516624
LILRA5	9.25664770953496	-6.92657776710275	2.18527063556524	-3.16966587770541	0.00152614319450455	0.0082248260730213
LILRB1	43.5598115465641	-9.12597921118124	1.82441518609282	-5.002139469539	5.66975471366037e-07	1.22648619078604e-05
LILRB2	85.2658473439882	-10.1258936265945	1.62771887614127	-6.2209106099447	4.94277723487917e-10	2.99319198660677e-08
LILRB3	35.8172835266349	-4.10129152529602	1.2550930307627	-3.26771914493361	0.00108417895059031	0.00626035686230538
LILRB4	111.05157790743	-10.5078476404329	1.65627353071544	-6.34427070502901	2.23481563958918e-10	1.52707368670037e-08
LILRB5	87.6435494638971	-10.1662755675361	1.80750081046599	-5.62449295107932	1.86053650836302e-08	6.73188039680687e-07
LIMK1	1950.16281257766	-1.30385941633928	0.417101642444545	-3.12599923773407	0.00177202011103328	0.00921596265511932
LIMK2	1782.39536268929	-1.11932163397326	0.301280235116487	-3.71521760642709	0.000203028895699353	0.00162954858905362
LIMS2	576.688515300835	-3.53099182367675	0.926503571122868	-3.81109359286915	0.000138353368652925	0.00118573526880257
LINC00086	205.423914748608	-2.71520609298448	0.657199146171138	-4.13148146768502	3.60432754354095e-05	0.000389429107348607
LINC00087	60.9475347531395	-2.14745123000213	0.688943984238248	-3.11701862434654	0.00182690030358942	0.00943105807565075
LINC00152	222.608758576425	-4.67348160929619	1.23522046796151	-3.78352021401398	0.000154625760204691	0.00129931891395932
LINC00174	584.96020797743	-1.59048974976867	0.469545090990017	-3.38729928240798	0.00070584343920666	0.00443641684319263
LINC00176	385.359319116765	-4.40547341679162	0.623011761407316	-7.07125240595801	1.5354156461126e-12	2.02975927178258e-10
LINC00242	83.8687302065762	-2.02000673005741	0.525632921012976	-3.84299888630367	0.000121540020507661	0.00106395129327581
LINC00265	992.345038793334	-1.64033132504879	0.367883210103285	-4.4588371526612	8.24054973018077e-06	0.000114511356854935
LINC00282	134.478709475078	-4.81305841953737	0.923297758388312	-5.21289949619172	1.85911631280931e-07	4.83471816476742e-06
LINC00312	67.1034046524191	-4.47957303510664	1.31962188975026	-3.39458830586267	0.000687318704692092	0.00434737399353364
LINC00338	1056.49961944079	-1.36279743976277	0.365484261520874	-3.72874452675969	0.000192436120484488	0.00155938019748367
LINC00461	179.363939399978	7.66289751160985	1.00260023189801	7.64302387712726	2.12178624301532e-14	4.93454778576155e-12
LINC00462	14.817824397028	6.64020839656194	1.99056582766123	3.33583964131631	0.000850422025535442	0.00514526948503735
LINC00506	37.1529670963195	-8.92975641964595	1.69401799802175	-5.27134683933347	1.35426272963934e-07	3.69155228701958e-06
LINC00565	32.7571419705171	-6.8833840505342	1.80032147099641	-3.82341940671547	0.000131613624316237	0.00113470467409216
LINC00624	18.0529081495602	-7.8890301338527	2.21195956294517	-3.56653451808525	0.00036173318172947	0.00262425227175763
LINC00630	72.4369877020795	-2.26620997080925	0.521309610467979	-4.34714788544735	1.37919232209152e-05	0.00017570660671916
LINC00662	104.236119516464	-1.44757208325511	0.444888945819784	-3.25378298754471	0.00113879238094252	0.00647728197326866
LINC00664	32.6925724541421	-8.7174447266871	1.97612915377083	-4.41137397829111	1.02716731011925e-05	0.000136823609390642
LINC00674	4006.62870731481	-1.54550974305263	0.262209246126742	-5.8941847622932	3.7653567743547e-09	1.7308660481386e-07
LINC00839	740.950107014314	-6.9989558625073	2.22143670606681	-3.15064383486279	0.00162911019007245	0.00862124089597209
LINC00865	65.6809400452832	-6.12408064238965	1.48819829635417	-4.11509720001198	3.8701629126575e-05	0.000414168862811696
LINC00893	69.4664496391309	-3.25446122976192	0.675535793826774	-4.8175999843414	1.45295288330489e-06	2.73117332878482e-05
LINC00924	18.0287796995629	-7.57478171612708	2.37318670976458	-3.19181869886609	0.00141380044720183	0.00771184677591805
LINC00925	742.80248538235	-2.82840182971199	0.742370280753292	-3.80996101681492	0.000138988705603908	0.00119017170175471
LINC00928	32.8075304609951	-6.25598357544518	1.87257194098175	-3.34085085786627	0.000835220759012903	0.00507912660005862
LINC01000	5224.91187115139	-1.69449608451902	0.384034299676149	-4.41235609930665	1.02251754107875e-05	0.000136331178548839
LINC01001	123.578544429651	-8.75131454823562	1.48814211796438	-5.8806981151817	4.08539688378151e-09	1.84857354298355e-07
LINC01002	83.5023274312811	-6.74944497293215	1.56318985237535	-4.31773847730395	1.57636050176867e-05	0.000196811527831932
LINC01004	1023.02722422783	-2.19862624264618	0.606007493140189	-3.62805124942172	0.000285568583224107	0.00216164302555793
LINC01089	535.764097350753	-2.20260334210475	0.61283335328395	-3.59413098243071	0.000325476079880295	0.00241050135176084
LINC01094	15.6968304491864	-7.6151243901861	1.93115114788704	-3.94330832080034	8.03652277357778e-05	0.000754977750201506
LINC01105	2539.05836176303	-11.2427599747968	1.88962738169688	-5.94972325427506	2.68596245873597e-09	1.2812801106225e-07
LINC01152	89.3250586787066	-3.2164596655622	0.801842536716961	-4.01133579010609	6.0376164566453e-05	0.000597148315169231
LINGO2	508.774356259934	-3.89439692150519	1.06177736067172	-3.66780934097282	0.000244637490429109	0.00190112845469278
LMBR1L	1460.57999366823	-1.82017795016641	0.287213047235715	-6.33737905601689	2.3370652996742e-10	1.57564942504035e-08
LMNB1	7866.69663311042	1.20671212148662	0.371436761500196	3.24876869110325	0.00115905686463632	0.00655750605430326
LMO2	187.679967507526	-4.17735164060775	0.942784150302203	-4.43086748888251	9.38547529840174e-06	0.000127403102943271
LMO7	577.348332191174	-2.22686394220294	0.567369737920899	-3.92489023183222	8.6769294753717e-05	0.000805413380306875
LMOD1	370.96585215509	-7.29683868871236	1.42356888786326	-5.12573627516172	2.96377225268851e-07	7.06068993909043e-06
LMX1B	80.9755525358846	4.27073153204053	1.37287504001876	3.11079406905246	0.00186585010207608	0.0096051626786945
LOC100128288	339.030659173311	-2.72411259046463	0.470119057051713	-5.79451640941451	6.85183246073415e-09	2.90534933649494e-07
LOC100128494	100.188231122971	-1.76719434825879	0.501717783750368	-3.52228763957482	0.000427839660981371	0.00299947486412798
LOC100128882	29.8628301959397	-4.57000884265463	1.01754222313257	-4.49122280998382	7.08154206026107e-06	0.000101392170034126
LOC100129461	71.0163694734176	2.76407960460384	0.563324011146479	4.90673138355735	9.26067243463409e-07	1.87071999411069e-05
LOC100129473	7.1121014350216	-5.7315444131755	1.81520827095367	-3.15751338559308	0.00159120931164253	0.00847834550507952
LOC100130502	102.777072275404	-10.3968167684917	1.84320686685464	-5.64061308334503	1.69445739832201e-08	6.17515231323622e-07
LOC100130705	170.603511594212	-1.58982078868696	0.423196976932582	-3.75669221507751	0.000172174037634993	0.00142196491841788
LOC100130899	483.906277129913	7.51626102839776	0.76728837701707	9.7958749976354	1.17277557077663e-22	1.48253491840801e-19
LOC100130992	39.7263471098223	-5.42276768610866	1.36113228317252	-3.9840122471192	6.77613780829081e-05	0.000655761546940143
LOC100131564	275.388951886697	-1.68129432694621	0.390825929484481	-4.30190066755275	1.69339228082969e-05	0.000208717564119813
LOC100131825	16.3652700563554	-4.33547211772063	1.29824605701687	-3.33948414038147	0.000839341434586454	0.00509346530331402
LOC100132352	213.402234385726	-1.35278616268347	0.396692851582657	-3.4101601712417	0.000649247381239509	0.00416086106874218
LOC100133182	76.657532447337	-3.97623621406688	1.19486438680014	-3.32777196976745	0.000875434914873278	0.00526667060922871
LOC100133445	18.4558026781237	-7.45474379959962	2.18618517940844	-3.40993245669005	0.000649789697260299	0.00416301755362268
LOC100233156	93.5797335707496	-10.2613242214325	1.5819407389288	-6.48654147966434	8.78291074827768e-11	6.53099826450972e-09
LOC100287082	19.8569817895233	3.33905593700763	0.782610443095557	4.26656194849668	1.98508391552762e-05	0.000239132264892565
LOC100287387	31.7439977145707	-6.97740622264661	2.05428983433671	-3.396505257448	0.000682522462312858	0.00432613579528044
LOC100287467	41.8862070430861	-3.55157893966474	0.955679345926631	-3.71628721997869	0.000202171748869288	0.00162644934728041
LOC100288152	714.423213006372	-2.20579183258647	0.500343834602487	-4.4085520396967	1.04064017234323e-05	0.000138200841272581
LOC100288162	261.522062860246	-2.38107145700892	0.689001336871702	-3.4558299521156	0.000548601297177901	0.00364640480996393
LOC100288181	41.2297315005153	-4.32886620675296	0.946114561183588	-4.57541442057244	4.75278222214998e-06	7.24960582392198e-05
LOC100289097	394.674960605169	-5.62906276570257	1.19986747041106	-4.69140376292903	2.71336895993093e-06	4.60407723016469e-05
LOC100379224	340.63490803671	-3.08392869888592	0.927652451966956	-3.32444407638538	0.000885949998530928	0.00531412356770064
LOC100505915	11.1974211920927	-7.0636401364696	1.75736445088492	-4.01945090724506	5.83339348947774e-05	0.000581499343115706
LOC100506014	70.9256514412748	-3.68802505581156	0.814622114955862	-4.5272832496223	5.97468323844778e-06	8.82072577962371e-05
LOC100506083	63.2883004267246	-1.83749358693188	0.566553530246218	-3.24328327127946	0.00118160668677954	0.00666829711127315
LOC100506235	33.7281609185185	-4.22462874881377	1.20904403630486	-3.49418931152027	0.000475503706092347	0.00325081648427447
LOC100506289	303.740446174866	8.10178930292	1.18683171599653	6.82640107584022	8.70712865065135e-12	9.17241583792053e-10
LOC100506405	29.5210176974002	-25.7485471244974	4.36834607546919	-5.894346894604	3.76166189778458e-09	1.7308660481386e-07
LOC100506548	9702.09648388716	1.47672997160878	0.391531503942296	3.77167598709099	0.000162154731038781	0.00135191326875119
LOC100506621	668.709211302304	-8.34381605244448	1.32433567583707	-6.30037852538452	2.96919633125268e-10	1.94292225859352e-08
LOC100506713	13.5682641531864	-4.91360149301713	1.5243682700438	-3.2233690438046	0.00126692213537622	0.00705916449314583
LOC100506730	321.630841584454	1.34701316146746	0.30394722274546	4.43173373752298	9.34784069509844e-06	0.000127135811963574
LOC100506990	367.032074498691	-1.55903572669822	0.48570656602498	-3.2098304526895	0.00132813286803591	0.00734020874591201
LOC100507033	12.3274529890861	-7.26231247848115	2.16266535900236	-3.35803801001892	0.000784978181472962	0.00483317159770841
LOC100507351	210.469632280788	-6.73020818201933	1.2495854135053	-5.38595290028232	7.20618332469867e-08	2.16249649740883e-06
LOC100507520	1098.88036666275	-4.09568652607537	0.98956664040476	-4.13886883292683	3.4902241383839e-05	0.000379533728080391
LOC100653515	24.667038423089	-5.04107079127767	1.50966600632532	-3.33919606731303	0.000840212382308708	0.00509526272613062
LOC100996273	126.929195998404	-3.16760900479131	0.684812441405219	-4.62551322562343	3.73671959957531e-06	5.95109374968585e-05
LOC100996301	20.3365314264282	6.83588470455818	1.80235186263032	3.79275814356361	0.000148983244784491	0.0012613374252872
LOC100996497	404.683583353558	-1.11463530369865	0.229685636023416	-4.85287335767491	1.21685402359455e-06	2.33733043506395e-05
LOC100996662	306.864290144702	-3.21173094519605	0.97958232313521	-3.27867384837726	0.00104296100449787	0.00607165001991689
LOC100996724	407.817902904257	-3.08768054766337	0.516095037159158	-5.98277511959714	2.19367541778444e-09	1.08748232843402e-07
LOC101059949	111.165872859661	-10.5103095705444	1.47857570750776	-7.10840136029306	1.17394753075711e-12	1.59357468168411e-10
LOC101060351	123.082055826113	-3.62528188586834	0.849740342366417	-4.26634079273251	1.98705176732185e-05	0.000239187467546401
LOC101060389	188.045150054952	-25.0781815807026	2.9891400749565	-8.38976459845815	4.87116551339045e-17	1.85894705044972e-14
LOC101060494	64.4391361096996	-1.84620325972192	0.573142491698618	-3.22119418200934	0.00127657622382688	0.00709731465176537
LOC101060581	539.95920346267	-1.23674895498108	0.356897253348329	-3.46528011459373	0.000529679470025069	0.00354286528596586
LOC101241902	22.4276642236673	-3.47234201149377	0.793744112087824	-4.37463655933181	1.21634959557483e-05	0.000157704403333953
LOC101593348	210.758482039242	-2.36180420013818	0.660194911458123	-3.57743472290909	0.000346982834027754	0.00253268668388501
LOC101926887	99.5084049871389	-7.46400007526215	1.06047720831177	-7.03834086839498	1.94542306661151e-12	2.42889672501755e-10
LOC101926894	12.5805348979534	-6.88963522392373	1.58348076042651	-4.35094343809267	1.3555301938341e-05	0.000173086828917225
LOC101926900	8.95547035703899	-5.84587862173669	1.85959880544874	-3.14362356257054	0.00166869949317714	0.00878477770666341
LOC101926920	17.061686696401	-4.03313216460794	1.23786085742708	-3.25814661672952	0.00112142450585505	0.00641820375082747
LOC101926922	37.1316562573274	-3.47074259445885	0.876856645395462	-3.95816421382488	7.55280262328689e-05	0.000717871174147559
LOC101926969	113.926963159593	-4.99643942783344	1.41267996239678	-3.53685163011472	0.000404927075043473	0.00286766632346964
LOC101927054	99.9535042219098	-1.70605054444663	0.518363547462537	-3.29122399288683	0.000997524508676648	0.0058491876017279
LOC101927119	73.4053316933352	-1.67104804054053	0.475244570666831	-3.51618544152084	0.000437795086883396	0.00304813887342636
LOC101927144	13.5020926399285	-5.70016312755122	1.59572716286873	-3.57214144133746	0.000354074080627905	0.00257700696465635
LOC101927151	103.104476350907	-2.28400572736333	0.725281261713189	-3.14913103086143	0.00163756752615866	0.00866146464018962
LOC101927260	13.6218203426038	-7.18068116971773	1.90434527413699	-3.77068237952378	0.000162801772633497	0.00135507351987042
LOC101927300	78.0264122879861	-2.3426340434212	0.654152366778932	-3.58117491029866	0.000342052557683138	0.00250302280452213
LOC101927308	20.2119288834416	-5.14449409085896	1.6236241049781	-3.1685253225089	0.00153214401442637	0.00824837498956286
LOC101927345	36.6602317404798	-8.91047390842884	1.5682951816603	-5.68163060922986	1.33416570959518e-08	5.04389451257423e-07
LOC101927382	50.1636500006647	-9.2633009109974	2.28155775998894	-4.06007731798221	4.90564685224973e-05	0.000503663011338086
LOC101927407	46.2459848130369	-3.38370175542814	1.04088948724721	-3.25077906625501	0.00115089255841919	0.006527748986704
LOC101927578	259.267203387885	-1.86529098790251	0.54008263596499	-3.45371404983185	0.000552923315555341	0.00367030750916388
LOC101927583	55.5328238069538	-3.27240534508165	0.696667890247022	-4.69722430284727	2.63720793806144e-06	4.50127997934435e-05
LOC101927673	74.5853688630842	-3.27090601662188	0.709960729308291	-4.60716470868564	4.08196660489832e-06	6.43137247759987e-05
LOC101927759	41.0731748486739	-6.19712738962509	1.20823918027552	-5.12905680497127	2.91197471419152e-07	6.95367184996904e-06
LOC101927803	6.0488106941145	-6.17346978152074	1.83547628547735	-3.36341571414812	0.000769843402304867	0.00476116326585756
LOC101927838	135.036337929202	-1.98514483113705	0.572868419602701	-3.46527189003332	0.000529695670165172	0.00354286528596586
LOC101927841	306.815858901965	3.05864993867384	0.831322322508747	3.67925876144347	0.000233912837808813	0.00182880597507578
LOC101927848	927.429954664535	-2.49757349981365	0.566560626561506	-4.40830757155079	1.04181525350794e-05	0.000138266111006901
LOC101927850	137.735991521392	-2.95038741760453	0.564464146938374	-5.22688187302469	1.72392560125453e-07	4.53421576215527e-06
LOC101927853	172.149878625929	-2.07981170637371	0.61955837182966	-3.3569261605354	0.000788141578026651	0.0048467472049763
LOC101927855	9.511798476887	-6.96134909163324	2.11121739209679	-3.29731514987163	0.000976139049842324	0.00574102600235849
LOC101927953	38.1456858506566	7.06617438737744	1.81244186360023	3.8987040242721	9.67088966682724e-05	0.000881864831972077
LOC101927999	97.146573147407	-6.84138409978573	1.78323164091303	-3.83650892168046	0.000124795664503566	0.00108699299005386
LOC101928068	58.3060723779841	-3.19485536562371	0.791076792486628	-4.03861596746022	5.37675097173138e-05	0.000543207618153042
LOC101928072	24.1345281771713	-7.5484292221	2.13400643282474	-3.53721015363027	0.000404377764203048	0.00286578299186084
LOC101928083	122.80117545925	-2.05162660595914	0.651010548526103	-3.15144909802776	0.00162462477468281	0.00860425784046468
LOC101928102	11.0187310836195	-7.17608033945545	1.76006787520795	-4.07716113709968	4.55889000652856e-05	0.000473347583532067
LOC101928173	12.4219875749872	-7.34366016706129	2.15545198933669	-3.40701634895667	0.000656771928797254	0.00419711501796311
LOC101928192	34.6547475039354	-7.79358003917138	1.34618770552995	-5.78937098233511	7.0650499825783e-09	2.97703543640893e-07
LOC101928261	18.2168567702052	-7.89889986567037	2.14057416934321	-3.69008464121286	0.000224179449088115	0.00176860483163854
LOC101928403	22.8096383449839	-3.10839172738109	0.915119301621356	-3.39670655167453	0.000682020630133367	0.00432431011444435
LOC101928433	117.159828636198	-3.16683792443213	0.676216709027036	-4.68317017630145	2.8247180910702e-06	4.76106234249882e-05
LOC101928487	9.93825202379487	-4.97498929232109	1.57359611915608	-3.1615414093606	0.00156936502980165	0.00839957054585025
LOC101928524	115.656348165792	-2.18527124176805	0.426804986368829	-5.12006961390002	3.05422891673561e-07	7.22512679180053e-06
LOC101928558	17.6143610252906	-7.31167446204362	2.15637131320853	-3.3907307230703	0.000697065532901226	0.00439216432039258
LOC101928621	41.4339115159311	-4.08397139331597	1.03359197704325	-3.95124138347012	7.77468578173652e-05	0.000735818255409284
LOC101928669	44.1894462430426	-9.13741318212077	1.70345289363266	-5.36405392616111	8.13745921341421e-08	2.40626096565082e-06
LOC101928714	125.798518485407	-2.98361187453708	0.713874142644008	-4.17946483323592	2.92195897847845e-05	0.000328330790548362
LOC101928762	77.8607542458851	-2.98535869223266	0.708534144783007	-4.21342953506771	2.51522081199919e-05	0.000290702035105689
LOC101928897	18.911875076723	-6.84556088527043	1.75300759521017	-3.90503777848705	9.42106664197154e-05	0.000862219429414102
LOC101928967	20.775731683241	-7.39888101482915	1.87913822223783	-3.93737987300262	8.23761467179669e-05	0.000771004138601388
LOC101928991	123.597269274174	1.53264906857647	0.388802996690466	3.94196825030299	8.08156764329408e-05	0.000758504812776177
LOC101929051	18.1035677351663	-3.81760842620624	1.02155365881316	-3.73706108658211	0.00018618370287652	0.001518448215476
LOC101929060	17.6305019536034	-4.34405378948549	1.38993709218015	-3.12535999933043	0.00177587580007681	0.00923126803709937
LOC101929070	21.1189270689903	-8.06474473155692	2.19880407972046	-3.66778686920674	0.000244658986112386	0.00190112845469278
LOC101929240	311.802112090488	-3.52916247932392	0.558764368093085	-6.31601204523477	2.68399138358912e-10	1.78573716198926e-08
LOC101929313	29.9595471593154	-4.30061538737099	1.00678658229809	-4.27162564836177	1.9405313829604e-05	0.000234323508965714
LOC101929333	58.2087064807079	-1.95974257912102	0.614208666472226	-3.19067881340231	0.00141938976868194	0.00774024736084143
LOC101929340	59.0858081520658	-4.2057480271482	1.28953818377545	-3.26143737352144	0.00110848915538051	0.00636398003313261
LOC101929385	12.3621870670616	-7.12999618315797	1.45235419897981	-4.90926813043702	9.14169162866003e-07	1.85270395672623e-05
LOC101929519	15.6649458202401	-7.61365252160695	1.77802935704383	-4.28207357288268	1.85159735734992e-05	0.000225740856840021
LOC101929540	48.3504183013574	-1.88076914597502	0.375745838565753	-5.00542907714971	5.57377326782963e-07	1.20830801838287e-05
LOC101929545	207.305618759022	-6.14165458203203	1.30005220591668	-4.72415996379274	2.31068486714456e-06	4.01511272533213e-05
LOC101929555	33.3499574612963	-7.64439418299873	1.89210827419648	-4.040146268186	5.34178763577848e-05	0.000539945011100727
LOC101929636	13.2914925255774	-7.0120894904842	2.03875818163801	-3.43939244665615	0.000583021394809807	0.00381808756927559
LOC101929668	142.498517769571	-2.79785498771621	0.605769893297794	-4.61867619812659	3.86195963326384e-06	6.1264310229329e-05
LOC101929724	366.646782915863	-3.38167464563789	0.835828001510861	-4.04589776787221	5.21229780119374e-05	0.000528971075398618
LOC101929824	23.4676310065096	-3.25117455751501	0.89839044116914	-3.61888818995449	0.000295871428329552	0.00222795811965507
LOC101930307	227.131561607757	-2.1565091289507	0.546730207138886	-3.94437530758729	8.0008271081836e-05	0.000753023402001496
LOC102546294	18.5851096439587	-3.87592587587031	1.13530815805023	-3.41398575213871	0.000640199235987273	0.00411330042791568
LOC102723316	8.34222041027009	-6.77462564833598	1.98549717988701	-3.41205503435744	0.000644750947500998	0.00413728828177512
LOC102723390	16.6375334878545	-7.77021227565361	2.38016058026095	-3.26457481066329	0.00109628508206455	0.00631542639414342
LOC102723428	6.46934157923971	-6.07657576514835	1.81840710328969	-3.34170261112331	0.000832662208923189	0.00506966461098147
LOC102723457	44.32345755727	-6.26947049417887	1.90003639106078	-3.29965811374732	0.000968026794710681	0.00569994467243617
LOC102723467	33.3619901181416	4.7899610591432	1.24398056997483	3.85051115327316	0.00011787156196189	0.00103881054999616
LOC102723564	259.426601679746	-2.04566069860012	0.651687694656627	-3.13901998667932	0.00169513885506384	0.00890079919068569
LOC102723566	107.130644727476	-3.17992208567475	0.976080984050003	-3.25784656973898	0.00112261085053252	0.00642162590117529
LOC102723580	51.5614190479019	-3.71207474296322	1.02534529092479	-3.62031676140548	0.00029424257078847	0.00221817004724845
LOC102723636	14.6705601500113	-7.58925859982372	2.31668710006861	-3.2759100698575	0.00105322091899608	0.00611451981891137
LOC102723655	128.431685118793	-10.717867794223	1.46118730534696	-7.33504031618865	2.2165475179699e-13	3.61547500794027e-11
LOC102723679	7.31418983342083	-6.56654685894729	1.92669585487374	-3.40819068164632	0.000653951796663166	0.00418305788719456
LOC102723713	32.0684407727492	-8.71720800824989	1.54047769983465	-5.65876936042994	1.52462281422463e-08	5.65816899825824e-07
LOC102723722	298.456392856549	-1.80342066437167	0.417259332832268	-4.32206189884461	1.54577805644031e-05	0.000193590755229485
LOC102723726	37.5442822700094	-8.73462466504537	2.17880517361565	-4.0089057850687	6.10007461009403e-05	0.000602736243594342
LOC102723743	53.9673610905413	-4.93346618785319	1.36920749314846	-3.60315453467815	0.000314378492928712	0.00234117061781154
LOC102723750	12.1136337998595	-7.13996995644438	1.78790944410323	-3.99347404310267	6.51122095755096e-05	0.000634985318647183
LOC102723755	138.820454874793	-2.8037427900118	0.600641791880771	-4.66791160374061	3.04276751172631e-06	5.05279274976817e-05
LOC102723771	13.409329943188	-7.45558239141348	2.16506448151344	-3.44358445444628	0.000574057271661452	0.00377344243634206
LOC102723799	27.0647268795382	-6.66207522453899	1.83479063120655	-3.63097299017603	0.000282354736006102	0.00214534443668648
LOC102723805	15.8961836726236	-7.70212670231341	2.10760407755777	-3.65444666971721	0.000257737227585843	0.00198741638015679
LOC102723806	38.9529365331219	-3.46290143627809	0.78476655333665	-4.41265166252895	1.02112216158718e-05	0.000136290115404327
LOC102723814	13.5605184272985	-5.58153016058941	1.47033136200526	-3.79610358917817	0.000146988098691751	0.00124705590777658
LOC102723820	158.468667581388	-3.43066046283476	0.85415955442445	-4.01641642368142	5.90898059466191e-05	0.000587082746559388
LOC102723851	9.98601789651607	-6.97759154362696	2.01166000323041	-3.46857397990815	0.000523228444752399	0.00350656677387741
LOC102723856	43.7291052839664	-5.87085956341301	1.705654863436	-3.44199737547508	0.000577435852073699	0.00379072299384701
LOC102723864	42.6248695637043	1.8071784383161	0.488180844437772	3.70186265787915	0.000214022467683209	0.00170091097499434
LOC102723901	197.909121116282	-2.90161168373737	0.878025967875087	-3.30469916597064	0.000950783948182142	0.00562039247586777
LOC102723908	78.7537497074873	-10.0068607874345	1.41567484491501	-7.06861524267267	1.56487364975919e-12	2.05526847013178e-10
LOC102723919	162.805421252165	-2.139117500085	0.535491333492392	-3.99468183011293	6.47811889784307e-05	0.000632977936366058
LOC102723926	6.36871255857353	-6.02579458853318	1.85745449773908	-3.24411424121983	0.00117816482778085	0.00665258565234378
LOC102723954	104.112055919155	-2.40905956272101	0.654692778129974	-3.67967945148579	0.000233527309784222	0.00182791955133438
LOC102723980	18.9133609092342	-2.65910686370768	0.794683326355969	-3.34612137378175	0.000819505152582974	0.00500160266027255
LOC102723996	72.4050278526812	-4.93315756072612	1.11138504867009	-4.43874745897406	9.04839103288275e-06	0.000123657268264248
LOC102724099	16.4273189652271	-5.64958905733447	1.47316950745599	-3.83498913651202	0.000125569844349941	0.00109190699562421
LOC102724105	52.4593187392019	-9.42638984142196	1.70234028545901	-5.53731232347609	3.07148540957216e-08	1.03432023165866e-06
LOC102724127	29.411080558756	-8.59174839761987	2.58935045211498	-3.3181095245729	0.000906289400083743	0.00541260335378146
LOC102724129	70.3125529044818	-4.6479871031395	1.44954795277824	-3.20650799735949	0.00134356570298115	0.00740260417011625
LOC102724159	1888.24753419171	2.06815762532125	0.572158330024805	3.61465964365422	0.00030074245346054	0.00225791271852
LOC102724172	13.0342129925404	-5.51002136362529	1.61820342068875	-3.40502392540988	0.000661582572267694	0.00422385388468635
LOC102724187	473.506297185278	-3.91548065227269	0.528990205070336	-7.40180180037943	1.34348925452165e-13	2.4480552848608e-11
LOC102724192	27.5656917693537	-5.70797983391248	1.62498016571687	-3.51264584906141	0.000443668422872865	0.00308372423402975
LOC102724248	105.734764026051	-3.54005004352789	0.972668745030024	-3.63952276827669	0.000273143786980054	0.00208633165991638
LOC102724285	42.6742556289815	-3.66699414105768	0.970765109799965	-3.77742679875805	0.000158457056658124	0.00132600431442583
LOC102724314	72.1019995065917	-2.88946157553579	0.59585167497801	-4.84929672412589	1.23899965362538e-06	2.37535611319687e-05
LOC102724316	15.3856523953976	-7.51049350884819	1.78410201324081	-4.20967716706145	2.55735840241221e-05	0.000294562249699256
LOC102724364	315.111350609072	-1.61375135451603	0.35091979492457	-4.5986330148828	4.25272153558132e-06	6.63692143297398e-05
LOC102724374	251.331187307902	-4.36294878242523	1.19514829444263	-3.65055014738562	0.000261679210469069	0.00201397401482017
LOC102724391	59.7571098929926	-3.60613260512625	0.749530822052177	-4.81118654367387	1.50036898444289e-06	2.80466387054917e-05
LOC102724428	1447.96440856744	-3.44603998680454	1.00455621762442	-3.43041029097779	0.000602669215516785	0.00391193438801107
LOC102724455	220.428025733545	-2.14232709970457	0.606617122155493	-3.53159682023521	0.000413058616727942	0.0029109838264597
LOC102724536	32.9334584182748	-8.54653059369405	2.26584432501178	-3.77189663886093	0.000162011370355562	0.00135127504198416
LOC102724554	159.362194469988	-3.45842769837016	0.858162520448733	-4.03003815240236	5.57678005185943e-05	0.00056005935118624
LOC102724611	65.4496473884232	-2.29025401781324	0.710917423134233	-3.22154717733061	0.00127500469492121	0.00709247661151714
LOC102724614	7.4976198376735	-6.50809161773609	2.01017332958717	-3.23757733820528	0.00120549260424697	0.00677585589927197
LOC102724751	38.1796998551054	-5.11263049180034	1.31637377473169	-3.88387446630986	0.000102805000564247	0.000926206655417573
LOC102724783	231.277544680707	-3.3895277655151	1.08385998402972	-3.12727457001694	0.00176435068242677	0.00919262156176297
LOC102724788	224.045343454629	3.76823540913364	0.983766624183083	3.8304159914581	0.000127926804100559	0.00110936165792494
LOC102724814	269.445560619161	-2.40082473909581	0.643848918790706	-3.72886350978908	0.000192345293620262	0.00155926890130798
LOC102724921	63.2316255998328	-5.14341709142158	1.18088305061838	-4.35556856263469	1.32721964434865e-05	0.000170211583752968
LOC102724930	43.4238114973885	-2.58338141093188	0.800055061169248	-3.22900452270919	0.00124221930252987	0.00694978819745201
LOC115110	9.84137850009321	-7.01155757706037	2.20423645305847	-3.18094620353979	0.00146794886106885	0.00794507189295654
LOC145783	176.909123293799	-1.72124070011282	0.36821507132409	-4.67455254865938	2.94595200548903e-06	4.92843881414567e-05
LOC146880	780.093253351845	-3.10753927607349	0.417459190724811	-7.44393546750773	9.77292539228877e-14	1.90064604792724e-11
LOC150776	2635.9438087143	-1.13341645965799	0.32551502689764	-3.48191747232118	0.000497837096868885	0.0033687698632553
LOC151174	241.81255228562	2.88784413318474	0.793736800594598	3.63828933094877	0.000274454997708731	0.00209476482402144
LOC155060	370.542529031511	-1.48283468987572	0.468273811214378	-3.1665975212884	0.00154233621454891	0.00828120315249969
LOC158960	46.8065713140335	-2.87150753758548	0.82655312146247	-3.47407500258998	0.000512617722591241	0.00344745256507093
LOC254896	55.2076722985629	-7.0745333135964	1.98666557524232	-3.56100865780266	0.000369432900383561	0.00266386803677644
LOC283731	201.925460914212	-5.01570877723668	1.29074116672977	-3.88591369557423	0.000101945722512562	0.000920104499571211
LOC284023	416.662140234145	1.27810257864432	0.327183694798246	3.90637613965589	9.36906331960143e-05	0.000858236751368924
LOC284412	48.1017282622967	-3.47857211127427	0.993670465183994	-3.5007301043512	0.00046398548608186	0.00319964897425561
LOC284454	468.645398232022	-3.04019917198059	0.793986286240966	-3.82903234560139	0.000128648099407124	0.00111293261702673
LOC286367	245.085183620252	-2.81971316495919	0.462633195114764	-6.09492184031393	1.09490934729429e-09	5.85863398369691e-08
LOC339260	14.0231979871342	-7.36311705652669	2.16503172235648	-3.40092802359149	0.000671575079125608	0.00427685061410408
LOC339803	224.632120209911	-1.95981999812127	0.457531569007938	-4.28346398560154	1.84005894210918e-05	0.000224740532385871
LOC388210	109.217990307192	-4.66028927281291	1.46233893708337	-3.18687354527251	0.00143819639278188	0.00782381932232552
LOC389834	748.846899156576	-7.48495713689848	1.66017464852318	-4.50853598057094	6.52765000086395e-06	9.50527350017813e-05
LOC399815	22.2895068407408	-8.1295567491825	1.68792071585504	-4.81631434037134	1.46234097757313e-06	2.74504140726758e-05
LOC400499	18.7964850859688	-7.79859601384983	2.07453918666119	-3.75919436180961	0.00017046137796271	0.00141012344812833
LOC400940	818.92345420224	-3.44976645367643	0.781805416296475	-4.41256402394661	1.02153572111619e-05	0.000136290115404327
LOC401242	17.0536316026217	4.16686077303021	1.20449062626443	3.45943810783583	0.000541303663898101	0.00360738316507512
LOC401320	218.844081007477	-2.07795932741557	0.486222770599525	-4.27367752615409	1.92275062753645e-05	0.000233011109601871
LOC440157	3226.59087556035	-15.3687728688913	1.36801331314539	-11.2343737602632	2.76447070868515e-29	7.98774065055227e-26
LOC440300	628.435968205518	-2.85942975046715	0.56340160561001	-5.07529570735101	3.86893839431832e-07	8.86219116234228e-06
LOC440434	437.762878501201	-1.67179124579993	0.429991058706785	-3.88796746338844	0.000101087173117679	0.000913578714690875
LOC441124	367.054762415561	-2.26579805292306	0.511158649893762	-4.43267086137343	9.30728924875382e-06	0.000126681852183913
LOC595101	1412.7458274563	1.0871159913602	0.296976916451567	3.66060771439618	0.000251617746664747	0.00194542069726344
LOC642236	30.8451735944903	-8.62997537266233	1.73493090842578	-4.97424729177998	6.55016495281656e-07	1.39017456805527e-05
LOC642366	1806.00461795739	-4.88891453380056	0.890510369913134	-5.49001415253306	4.01901537970821e-08	1.31962021217497e-06
LOC642846	1051.47205325157	-1.11898835631362	0.324670344967923	-3.446536998703	0.000567820807208442	0.00374339753800455
LOC644794	372.487321269453	-1.61955564206296	0.485068135668836	-3.33882092632169	0.000841347824042711	0.0050995208537872
LOC647859	24.9261150008046	-8.35357497729651	2.3438321027124	-3.56406713929266	0.00036515248998841	0.00264242370751541
LOC648987	27.4823599574767	-3.85576215644933	1.04547767837623	-3.68803871780205	0.00022598926895829	0.00177992949920186
LOC650368	194.799382236764	-4.65172256561695	1.04983749220734	-4.43089773431169	9.38415883534247e-06	0.000127403102943271
LOC654342	125.493303690759	-2.74990793582474	0.625919463623274	-4.39338939854384	1.11596976181075e-05	0.000146854940809267
LOC727978	68.1910544027154	-5.97569735205748	0.915995089480349	-6.52372203812527	6.85837584580645e-11	5.25445113095763e-09
LOC728819	97.658846845043	-10.2383486900412	1.79458653742615	-5.70512955297512	1.16254632177839e-08	4.55691122176158e-07
LOC729737	437.664466643198	-3.57428522832233	0.768857067762004	-4.64882925343509	3.33824408886117e-06	5.44071917335262e-05
LOC730102	102.071556234482	-2.68804018265737	0.816832644780602	-3.290808955584	0.000998997333792038	0.00585333721705613
LOX	2289.9559722904	-3.55430313333254	0.957626676002105	-3.71157489907343	0.000205973699860326	0.00165056420498216
LOXHD1	21.6369514719028	-7.18063006832723	1.8679555258223	-3.84411190152198	0.000120989792017492	0.00106170973606871
LPAL2	11.387866839435	-6.40532510907709	1.81904224192667	-3.52126243219771	0.00042949732540058	0.00300589292235115
LPAR1	811.756386151298	-3.48141505374773	0.809004618687798	-4.30333149320528	1.68248822629569e-05	0.000207808035143055
LPAR2	1649.61345814487	-1.68092321199948	0.388013266264686	-4.33212819804162	1.47674908485235e-05	0.000186214008667229
LPCAT1	7651.97070454571	1.34862165689573	0.193627734642569	6.96502316357336	3.28349721248583e-12	3.86116364068247e-10
LPCAT2	241.097257750923	-2.31181317932195	0.569731020922793	-4.05772740894029	4.95525574448603e-05	0.000507468368040377
LPIN3	216.285992341371	-4.27170501382526	0.983289264471741	-4.34430148703004	1.39719522662218e-05	0.000177439345667413
LPP	1129.99695173512	-2.15865821281017	0.674605609709968	-3.19988180017987	0.00137483958002444	0.00752774914606775
LPPR4	584.4293859741	-2.42473910062097	0.670246571197184	-3.61768221550158	0.000297253051018188	0.0022358647117493
LPXN	144.435795296433	-2.21267138674414	0.568445189067427	-3.89249734063926	9.92175875551264e-05	0.000899899069905824
LRCH1	913.382633995955	-1.30542814724168	0.393727461382197	-3.31556285827491	0.000914587699783629	0.00545332342397525
LRFN4	5776.99735676907	1.20647676623984	0.376253983654214	3.20654881716448	0.00134337509495622	0.00740260417011625
LRMP	37.3126482215594	-6.11660116699514	1.51595898918572	-4.03480648924456	5.4647316142337e-05	0.00055072078539856
LRP1	17356.5854737489	-3.58599154880828	0.938366955951401	-3.82152368651183	0.000132629672144568	0.00114200415018989
LRP10	1602.47045825807	-4.67502480448995	0.886451433910906	-5.27386456341365	1.33580503593599e-07	3.65602065721803e-06
LRP1B	42.0430469762361	-5.35252176260631	1.72204464012578	-3.1082363592011	0.00188207482401609	0.00966899806719568
LRRC14B	21.0121728650501	-4.69280950722644	1.4350488720616	-3.27013915594716	0.00107494590015033	0.0062244076084857
LRRC17	421.677291448502	-4.3329461622507	0.849938915761387	-5.09795007841145	3.43351332651809e-07	7.96401841079757e-06
LRRC2	96.0922725831892	-3.24543046257785	0.805862559134249	-4.02727540297252	5.64269251818016e-05	0.000564715976609164
LRRC23	256.19450581981	-1.71822072666725	0.430940259728412	-3.98714366522662	6.68735346297968e-05	0.000649656153420879
LRRC24	1358.39614958008	1.71131376237282	0.382279452237158	4.47660409775609	7.58396976481073e-06	0.00010711827685968
LRRC25	82.9348165603792	-6.96597914510419	1.45230786039436	-4.79648932232086	1.6147056043547e-06	2.98256032453682e-05
LRRC32	1471.80262707111	-7.44607017999594	1.27612005884972	-5.83492918895713	5.38134162408042e-09	2.32570546343271e-07
LRRC37A	649.773212175771	-1.84264348467756	0.459792286375929	-4.00755632331554	6.13502336961785e-05	0.000605597768052175
LRRC37A3	429.685667366913	-1.54865044654163	0.492796182995287	-3.14257800685205	0.00167467083457215	0.00881162650885959
LRRC37B	543.486796452565	-1.08060145778935	0.289658236756999	-3.73060842283556	0.000191017916242092	0.00155037254169845
LRRC40	1885.84750837817	1.82764894627579	0.457867315975601	3.99165627793617	6.5613427405945e-05	0.000638641570121581
LRRC47	4236.86115130925	1.45150587812378	0.216871638025558	6.69292624585938	2.18751408180126e-11	1.95772831055364e-09
LRRC4C	102.228831035735	-3.69124535965936	0.974542631128418	-3.78766945822091	0.000152066967477701	0.00128207856782159
LRRC56	263.184215351631	1.65560420519193	0.489757593898812	3.38045642541684	0.000723655485452248	0.00453428000271288
LRRC61	858.490907678049	-11.534091838147	1.96196104544163	-5.87885873929304	4.13104710090885e-09	1.85951332970906e-07
LRRC8E	35.5295807360054	-4.43023060100111	1.2731557571055	-3.47972396643219	0.000501930639814755	0.00339079796957022
LRRFIP1	2042.76385102369	-1.87541105758034	0.424764804882177	-4.41517525940161	1.0092818705426e-05	0.000134833124924667
LRRK1	247.877917654871	-3.21610547932906	1.03054652609967	-3.12077659560032	0.00180374816484237	0.00933536601384383
LRRN1	1292.04099384066	-2.92464087566902	0.655929420401571	-4.45877374105053	8.24298763234618e-06	0.000114511356854935
LRRN2	1117.78091746626	-3.24478613533415	0.77066289304186	-4.21038324879865	2.54937844550956e-05	0.000293810418455136
LRRN3	1783.72959029046	-2.28213677928296	0.732189633049573	-3.11686573569453	0.00182784797663094	0.00943354253006822
LRTM2	261.056169086158	5.63053931161152	0.88071865860513	6.39311913810148	1.62535519823283e-10	1.15348892068271e-08
LSP1	554.558135343821	-6.30336452479108	1.36149774787832	-4.62972820529002	3.66146008450632e-06	5.85428392642094e-05
LST1	53.8222653442247	-6.95607504678767	1.34356457367164	-5.17732841658542	2.2508579119329e-07	5.66947099959586e-06
LTA4H	9094.80502704046	1.63281869455351	0.356950205899036	4.57435986187764	4.7767820421899e-06	7.28072295292637e-05
LTB	26.4542327343244	-4.68732958907476	1.4967432648179	-3.13168577354182	0.00173805787174749	0.00909075730901597
LTBP2	2635.00747808383	-5.72375746053041	1.04548201404083	-5.47475459516308	4.3811833440886e-08	1.41687529394673e-06
LTF	10.5437264798302	-7.00203302958268	1.9436712605279	-3.60247803822593	0.000315198037480344	0.00234296049469953
LTK	82.6718070033802	-6.84030976502789	1.7760073219261	-3.85150988995333	0.00011739178820986	0.00103548465256547
LUC7L3	19921.1048180274	-1.57457179420907	0.486159664532494	-3.23879562432072	0.00120035552993763	0.00675713636195893
LUM	9938.31460672688	-10.0064685493401	1.57003765771691	-6.3733939757159	1.84890110598921e-10	1.298467839227e-08
LXN	189.336083472181	-4.8276577038965	0.940890305555444	-5.13094637641797	2.88289037200934e-07	6.91688501355408e-06
LY6G5B	447.619972928612	-1.15380365073292	0.30647783019182	-3.7647214156103	0.000166734868495293	0.00138382414861953
LY86	38.4086043438162	-4.85067946359692	1.54096745631268	-3.1478143446351	0.00164496133186521	0.00868642578570331
LY96	33.5062107540304	-8.72606240232564	2.05598794253021	-4.24421866578987	2.19356375432421e-05	0.000258699827958959
LYAR	1453.48658025081	1.3229280603952	0.341691944876906	3.87169811940339	0.000108079757851044	0.000967266009865141
LYNX1	264.864756775112	-2.6620061743652	0.590881412786537	-4.50514454636753	6.6327778037982e-06	9.616814613593e-05
LYPD5	61.0934714974877	-6.0338466505738	1.19380280796265	-5.05430763801872	4.31954868909137e-07	9.7290859449401e-06
LYPD6	260.755173116357	-1.09974040133153	0.304524002650656	-3.6113422645148	0.000304616333355743	0.00227938215259092
LYPLA1	3505.09663305976	1.31400904234232	0.402522504586477	3.26443621752836	0.00109682155084126	0.00631671773556816
LYRM4	2753.02535828139	1.04796721414422	0.30165490896622	3.47405987104813	0.000512646632172691	0.00344745256507093
LYSMD4	572.880177855678	-2.08224257572186	0.282212225639872	-7.37828622059412	1.60339985755594e-13	2.75523809160487e-11
LYVE1	87.4142839293048	-10.1566258286363	1.9819241883602	-5.12462882701872	2.98124453743786e-07	7.08562303339814e-06
LYZ	314.408293424399	-6.03673827906115	1.3038286206567	-4.6300090237478	3.65649797624828e-06	5.85097532180361e-05
LZIC	947.365684273885	1.36485687232402	0.340645304407811	4.00668042290126	6.15780906375159e-05	0.000607311805266566
LZTFL1	1144.44951235375	1.05503168478225	0.272067448051317	3.87783136990078	0.000105391724452233	0.000946559955049229
LZTR1	3362.66692413734	-1.31253581846658	0.350606647375083	-3.74361361455426	0.000181392524722224	0.00148416068164713
LZTS3	1145.36188281022	-3.44276222770813	0.488629229399144	-7.04575580126798	1.84457504740425e-12	2.31729036700612e-10
M1AP	11.2376137092744	-6.24899481959789	1.90610006275154	-3.27841908287711	0.00104390288084898	0.00607421739587212
MACROD1	3623.39377925312	2.37317911621455	0.477956892087233	4.96525765294628	6.86099209665361e-07	1.4485430704271e-05
MAD2L2	2611.18790600527	1.4565547251636	0.376225619376373	3.87149266330658	0.000108170913719736	0.000967364900633175
MAF	601.371529859723	-2.13262405091694	0.683411445784395	-3.12055653160622	0.00180509646836285	0.00933955556441588
MAFA	84.8584059698149	5.74600304148106	0.843869743714117	6.80911134008813	9.8203457114122e-12	1.01339955285216e-09
MAFB	661.121113595876	-4.3377114349155	0.936403441779254	-4.63231043520456	3.61607387755441e-06	5.8000563241408e-05
MAFF	726.959632688936	-3.23437684001008	0.810996122486234	-3.98815327266252	6.65896376968233e-05	0.000647209039911556
MAFIP	806.035005215943	-3.8688072969482	0.943115297532487	-4.1021572940979	4.0931585026276e-05	0.000433604217367046
MAGEA10	61.3832968485884	-25.3064884870484	4.36812936425723	-5.79343842106003	6.89597772191248e-09	2.91795074065694e-07
MAGEA12	60.7283211938959	-32.1809199208693	4.36813381207353	-7.36720103031669	1.74247630413984e-13	2.9369438106277e-11
MAGEA2	48.0783805503122	-27.2068974769837	4.36818498812528	-6.22842154142842	4.71157936684151e-10	2.8703736227029e-08
MAGEA3	82.7185774878289	-29.0732723509303	4.36807750423056	-6.65585084577193	2.81665788808275e-11	2.43460352326332e-09
MAGEA4	30.1523479035581	-8.6264222931271	2.54796969789962	-3.38560631244483	0.000710211932926112	0.0044583322642345
MAGEA6	70.564525751974	-27.3176683787284	4.36810307024383	-6.25389738736258	4.00334100601903e-10	2.51464519216586e-08
MAGED4	4910.54361481408	-1.90699119947173	0.487607991544758	-3.91091047017158	9.19488535745721e-05	0.000844576526975156
MAGED4B	4522.77434194745	-1.56082625875739	0.492641700016423	-3.16827880933619	0.00153344385065117	0.00824942059770018
MAGEE1	351.932952645777	-3.72548500904527	0.378988481347334	-9.83007450728019	8.35569335247987e-23	1.12668169164839e-19
MAGEH1	1415.74500464904	-1.05234219086121	0.334467061682663	-3.14632533788829	0.00165335980349792	0.00872218450327304
MAMDC4	558.221482650488	-2.65743437316953	0.432136034234565	-6.1495320053015	7.77119042857621e-10	4.33003023714552e-08
MAMLD1	298.939048590488	-3.26053839738732	0.990346987401113	-3.2923191960665	0.000993647653897095	0.00583043732164858
MAN2A1	708.623900174477	-1.3392995887252	0.398789762466849	-3.35841015687189	0.000783921997114664	0.00482813834154726
MANBA	809.803652890363	-1.80698581146381	0.516716935791168	-3.49705164723709	0.000470430746140742	0.00322881894322985
MANEAL	2892.96818932584	1.44667515935754	0.332838442343292	4.3464785773316	1.38340555830345e-05	0.000176090376477316
MAOA	7281.63961558456	-2.86176390329611	0.636696006251816	-4.49470999534474	6.96648245471326e-06	0.000100216268939566
MAOB	304.358527871095	-7.71477025874217	1.15002989964428	-6.7083214628841	1.96875850769498e-11	1.78565513796586e-09
MAP1LC3A	693.411384316108	-2.57163033500764	0.617354178734401	-4.16556722800447	3.10579380920099e-05	0.000346136014903589
MAP3K12	1181.41118828304	-1.33044364158404	0.384570685995118	-3.45955552525117	0.000541067709145799	0.00360738316507512
MAP3K13	1054.13213655865	-2.77736997877339	0.340675234049837	-8.15254442113949	3.56345990557811e-16	1.22160237373259e-13
MAP3K3	1730.82900695967	-1.7358190574369	0.330851417944181	-5.24652143920916	1.54997819253235e-07	4.13782845676426e-06
MAP3K7CL	145.691770565203	-7.74200711929862	1.45947283039343	-5.30465998274981	1.12883205767506e-07	3.15791939122209e-06
MAP3K8	239.58616032114	-4.74377410842523	1.37436875688739	-3.45160211526397	0.000557268839871848	0.0036894663028635
MAPK11	933.68492509415	-2.18778445756921	0.566104147082421	-3.86463245119221	0.000111256604946753	0.000989132347979349
MAPKAPK2	2065.36382350093	-2.5858842703682	0.762875865814134	-3.38965274200747	0.000699812106987158	0.00440809706506454
MARC2	234.114441670014	-1.9722227613207	0.576688189687785	-3.41991182858876	0.000626414355436458	0.00403884499619312
MARCH11	3256.58751560204	-5.54138541592091	0.760363350903944	-7.28781234568071	3.15028334492536e-13	4.93935123522949e-11
MARCH2	339.954525901802	-2.2028501377101	0.692192599727607	-3.18242370487198	0.00146047988771199	0.00791948155733582
MARCO	50.1994630149279	-9.15074593811178	2.03864865608614	-4.48863314960787	7.16816153443833e-06	0.000102100869856021
MAST4	426.470417726831	-2.91221858050018	0.559766913928687	-5.20255575675412	1.96566357642615e-07	5.05178036808072e-06
MAZ	39121.5770762756	1.1434975636255	0.279346495128225	4.09347381681169	4.24958083705419e-05	0.000447433742895669
MBL1P	23.4470746715031	-3.31695846741594	1.05492600685287	-3.1442569866216	0.00166509143879223	0.00877263335269904
MBLAC2	1243.29238436037	1.42954994371408	0.427140761004355	3.34678886733431	0.000817534514025878	0.00499409636988445
MBNL1-AS1	61.4186356478096	-3.91514258450373	0.971638915439988	-4.02942134396792	5.59143204900161e-05	0.000561163351633863
MCAT	1641.98866041363	1.28164597990332	0.278311085270295	4.6050841943956	4.12299017318849e-06	6.47450304680981e-05
MCF2	29.8295557893756	-5.81470242450728	1.53308902419407	-3.79280154821016	0.000148957196785619	0.0012613374252872
MCF2L	2488.56909304236	-1.49208410356568	0.459620150652538	-3.24634179212403	0.00116898401086259	0.00660812481937025
[truncated: 1,598 more rows]
